# Supplementary material for: A second monoclinic polymorph of N-(2,4-dinitro­phen­yl)-2,4-dinitro­aniline
Source: Acta Crystallogr Sect E Struct Rep Online. 2013 Jan 4;69(Pt 2):o152. doi: 10.1107/S1600536812051288 (PMC3569221; doi:10.1107/S1600536812051288)
Supplement: Supplementary file 1 [file e-69-0o152-sup1.cif]

##############################################################################
#                                                                            #
# This CIF contains the data in a paper accepted for publication in          #
# Acta Crystallographica Section E. It conforms to the requirements of       #
# Notes for Authors for Acta Crystallographica Section E, and has been       #
# peer reviewed under the auspices of the IUCr Commission on Journals.       #
#                                                                            #
# Full details of the Crystallographic Information File format               #
# are given in the paper "The Crystallographic Information File (CIF):       #
# a New Standard Archive File for Crystallography" by S. R. Hall, F. H.      #
# Allen and I. D. Brown [Acta Cryst. (1991), A47, 655-685].                  #
#                                                                            #
# The current version of the core CIF dictionary is obtainable from          #
# ftp://ftp.iucr.org/pub/cif_core.dic.                                       #
#                                                                            #
# Software is freely available for graphical display of the structure(s)     #
# in this CIF. For information consult the CIF software page                 #
# http://www.iucr.org/resources/cif/software.                                #
#                                                                            #
# This file may be used for bona fide research purposes within the           #
# scientific community so long as proper attribution is given to the journal # 
# article from which it was obtained.                                        #
#                                                                            #
##############################################################################
data_global
_audit_creation_method     'by CrystalStructure 4.0'
_journal_date_recd_electronic     2012-12-11
_journal_date_accepted     2012-12-19
_journal_name_full     'Acta Crystallographica, Section E'
_journal_year     2013
_journal_volume     69
_journal_issue      2
_journal_page_first     o152
_journal_page_last     o152
_journal_paper_category     QO
_journal_paper_doi     10.1107/S1600536812051288
_journal_coeditor_code     FF2093
_publ_contact_author_name     'Okuno Tsunehisa'
_publ_contact_author_address
;
Department of Material Science and Chemistry
Wakayama University
Sakaedani
Wakayama 640-8510
Japan
;
_publ_contact_author_email     'okuno@center.wakayama-u.ac.jp'
_publ_contact_author_fax     '+81-73-457-8272'
_publ_contact_author_phone     '+81-73-457-8264'
_publ_section_title
;
A second monoclinic polymorph of
 <i>N</i>-(2,4-dinitrophenyl)-2,4-dinitroaniline
;
loop_
    _publ_author_name
    _publ_author_address
    'Tokutome, Yui'
;
Department of Material Science and Chemistry
Wakayama University
Sakaedani
Wakayama
640-8510
Japan
;
    'Okuno, Tsunehisa'
;
Department of Material Science and Chemistry
Wakayama University
Sakaedani
Wakayama
640-8510
Japan
;
_publ_section_synopsis     .
data_I
_chemical_name_systematic
;
<i>N</i>-(2,4-Dinitrophenyl)-2,4-dinitroaniline
;
_chemical_formula_moiety     'C12 H7 N5 O8'
_chemical_formula_sum     'C12 H7 N5 O8'
_chemical_formula_iupac     'C12 H7 N5 O8'
_chemical_formula_weight     349.22
_chemical_melting_point     ?
_symmetry_cell_setting     monoclinic
_symmetry_space_group_name_H-M     'P 21/c'
_symmetry_space_group_name_Hall     '-P 2ybc'
loop_
    _symmetry_equiv_pos_site_id
    _symmetry_equiv_pos_as_xyz
    1 '+X,+Y,+Z'
    2 '-X,1/2+Y,1/2-Z'
    3 '-X,-Y,-Z'
    4 '+X,1/2-Y,1/2+Z'
_cell_length_a     12.827(4)
_cell_length_b     7.4997(18)
_cell_length_c     15.486(4)
_cell_angle_alpha     90.0000
_cell_angle_beta     113.906(4)
_cell_angle_gamma     90.0000
_cell_volume     1362.0(6)
_cell_formula_units_Z     4
_cell_measurement_reflns_used     3252
_cell_measurement_theta_min     1.74
_cell_measurement_theta_max     25.00
_cell_measurement_temperature     93
_exptl_crystal_description     block
_exptl_crystal_colour     yellow
_exptl_crystal_size_max     0.100
_exptl_crystal_size_mid     0.100
_exptl_crystal_size_min     0.060
_exptl_crystal_density_diffrn     1.703
_exptl_crystal_density_meas     ?
_exptl_crystal_density_method     'not measured'
_exptl_crystal_F_000     712.00
_exptl_absorpt_coefficient_mu     0.147
_exptl_absorpt_correction_type     numerical
_exptl_absorpt_process_details     '(NUMABS; Rigaku, 1999)'
_exptl_absorpt_correction_T_min     0.980
_exptl_absorpt_correction_T_max     0.991
_diffrn_ambient_temperature     93
_diffrn_radiation_type     'Mo K\a'
_diffrn_radiation_wavelength     0.71075
_diffrn_measurement_device_type     'Rigaku Saturn724+'
_diffrn_measurement_method     \w
_diffrn_detector_area_resol_mean     7.111
_diffrn_reflns_number     10755
_diffrn_reflns_av_R_equivalents     0.0245
_diffrn_reflns_theta_max     27.50
_diffrn_reflns_theta_full     27.50
_diffrn_measured_fraction_theta_max     0.996
_diffrn_measured_fraction_theta_full     0.996
_diffrn_reflns_limit_h_min     -16
_diffrn_reflns_limit_h_max     16
_diffrn_reflns_limit_k_min     -9
_diffrn_reflns_limit_k_max     9
_diffrn_reflns_limit_l_min     -20
_diffrn_reflns_limit_l_max     17
_diffrn_standards_number     0
_diffrn_standards_interval_count     .
_diffrn_standards_decay_%     ?
_refine_special_details
;
Refinement was performed using all reflections. The weighted <i>R</i>-factor
(<i>wR</i>) and goodness of fit (<i>S</i>) are based on <i>F</i>^2^.
<i>R</i>-factor (gt) are based on <i>F</i>. The threshold expression of
<i>F</i>^2^ > 2.0 \s(<i>F</i>^2^) is used only for calculating <i>R</i>-factor
(gt).
;
_reflns_number_total     3119
_reflns_number_gt     2767
_reflns_threshold_expression     F^2^>2\s(F^2^)
_refine_ls_structure_factor_coef     Fsqd
_refine_ls_R_factor_gt     0.0379
_refine_ls_wR_factor_ref     0.1053
_refine_ls_goodness_of_fit_ref     1.060
_refine_ls_number_reflns     3119
_refine_ls_number_parameters     230
_refine_ls_number_restraints     1
_refine_ls_hydrogen_treatment     mixed
_refine_ls_weighting_scheme     calc
_refine_ls_weighting_details
            'w = 1/[\s^2^(Fo^2^)+(0.0621P)^2^+0.3959P] where P=(Fo^2^+2Fc^2^)/3'
_atom_sites_solution_hydrogens     geom
_atom_sites_solution_primary     direct
_atom_sites_solution_secondary     difmap
_refine_ls_shift/su_max     0.000
_refine_diff_density_max     0.300
_refine_diff_density_min     -0.240
_refine_ls_extinction_method     none
_refine_ls_extinction_coef     ?
loop_
    _atom_type_symbol
    _atom_type_description
    _atom_type_scat_dispersion_real
    _atom_type_scat_dispersion_imag
    _atom_type_scat_source
    'C' 'C' 0.0033 0.0016
;
International Tables for Crystallography
(1992, Vol. C, Tables 4.2.6.8 and 6.1.1.4)
;
    'H' 'H' 0.0000 0.0000
;
International Tables for Crystallography
(1992, Vol. C, Table 6.1.1.4)
;
    'N' 'N' 0.0061 0.0033
;
International Tables for Crystallography
(1992, Vol. C, Tables 4.2.6.8 and 6.1.1.4)
;
    'O' 'O' 0.0106 0.0060
;
International Tables for Crystallography
(1992, Vol. C, Tables 4.2.6.8 and 6.1.1.4)
;
_computing_data_collection     'CrystalClear (Rigaku, 2008)'
_computing_cell_refinement     'CrystalClear (Rigaku, 2008)'
_computing_data_reduction     'CrystalClear (Rigaku, 2008)'
_computing_structure_solution     'SHELXD (Schneider, <i>et al.</i>, 2002)'
_computing_structure_refinement     'SHELXL97 (Sheldrick, 2008)'
_computing_molecular_graphics     'ORTEP-3 (Farrugia, 2012)'
_computing_publication_material     'CrystalStructure (Rigaku, 2010)'
loop_
    _atom_site_type_symbol
    _atom_site_label
    _atom_site_fract_x
    _atom_site_fract_y
    _atom_site_fract_z
    _atom_site_U_iso_or_equiv
    _atom_site_adp_type
    _atom_site_calc_flag
    _atom_site_refinement_flags
    _atom_site_occupancy
    _atom_site_symmetry_multiplicity
    _atom_site_disorder_assembly
    _atom_site_disorder_group
    O O1 0.20047(11) 1.17542(13) 0.26262(8) 0.0365(3) Uani d . 1.0 4 . .
    O O2 0.05323(10) 1.20201(15) 0.29618(8) 0.0394(3) Uani d . 1.0 4 . .
    O O3 -0.01586(9) 0.79244(13) 0.50055(8) 0.0311(3) Uani d . 1.0 4 . .
    O O4 0.10386(8) 0.57497(13) 0.56109(7) 0.0266(3) Uani d . 1.0 4 . .
    O O5 0.38633(8) 1.06930(12) 0.19345(7) 0.0269(3) Uani d . 1.0 4 . .
    O O6 0.51942(9) 0.95498(13) 0.15832(8) 0.0320(3) Uani d . 1.0 4 . .
    O O7 0.49908(9) 0.34690(13) 0.05612(8) 0.0307(3) Uani d . 1.0 4 . .
    O O8 0.32685(9) 0.24110(14) -0.00794(8) 0.0342(3) Uani d . 1.0 4 . .
    N N1 0.13430(11) 1.11698(16) 0.29532(8) 0.0275(3) Uani d . 1.0 4 . .
    N N2 0.06502(9) 0.69826(15) 0.50524(8) 0.0226(3) Uani d . 1.0 4 . .
    N N3 0.43254(9) 0.94107(14) 0.17261(8) 0.0219(3) Uani d . 1.0 4 . .
    N N4 0.39828(10) 0.34574(15) 0.04416(8) 0.0239(3) Uani d . 1.0 4 . .
    N N5 0.27075(10) 0.84682(15) 0.25374(8) 0.0214(3) Uani d . 1.0 4 . .
    C C1 0.22104(10) 0.81023(17) 0.31590(9) 0.0203(3) Uani d . 1.0 4 . .
    C C2 0.15384(11) 0.93838(16) 0.33691(9) 0.0208(3) Uani d . 1.0 4 . .
    C C3 0.10120(10) 0.90156(17) 0.39745(9) 0.0213(3) Uani d . 1.0 4 . .
    C C4 0.11840(10) 0.73735(17) 0.43976(9) 0.0204(3) Uani d . 1.0 4 . .
    C C5 0.18727(11) 0.60873(18) 0.42471(9) 0.0224(3) Uani d . 1.0 4 . .
    C C6 0.23805(11) 0.64557(17) 0.36361(9) 0.0225(3) Uani d . 1.0 4 . .
    C C7 0.29803(10) 0.72531(16) 0.19943(8) 0.0187(3) Uani d . 1.0 4 . .
    C C8 0.37954(10) 0.76573(16) 0.16216(8) 0.0188(3) Uani d . 1.0 4 . .
    C C9 0.41439(10) 0.64030(17) 0.11350(9) 0.0195(3) Uani d . 1.0 4 . .
    C C10 0.36121(11) 0.47701(17) 0.09526(9) 0.0205(3) Uani d . 1.0 4 . .
    C C11 0.27257(11) 0.43627(16) 0.12204(9) 0.0206(3) Uani d . 1.0 4 . .
    C C12 0.24341(11) 0.55830(16) 0.17484(9) 0.0203(3) Uani d . 1.0 4 . .
    H H1 0.2801(16) 0.952(2) 0.2451(14) 0.038(5) Uiso d . 1.0 4 . .
    H H3 0.0544 0.9880 0.4093 0.0255 Uiso calc R 1.0 4 . .
    H H5 0.1991 0.4970 0.4561 0.0268 Uiso calc R 1.0 4 . .
    H H6 0.2855 0.5583 0.3534 0.0270 Uiso calc R 1.0 4 . .
    H H9 0.4734 0.6666 0.0933 0.0234 Uiso calc R 1.0 4 . .
    H H11 0.2329 0.3262 0.1042 0.0247 Uiso calc R 1.0 4 . .
    H H12 0.1849 0.5293 0.1953 0.0243 Uiso calc R 1.0 4 . .
loop_
    _atom_site_aniso_label
    _atom_site_aniso_U_11
    _atom_site_aniso_U_22
    _atom_site_aniso_U_33
    _atom_site_aniso_U_12
    _atom_site_aniso_U_13
    _atom_site_aniso_U_23
    O1 0.0599(8) 0.0210(5) 0.0403(6) 0.0029(5) 0.0325(6) 0.0031(5)
    O2 0.0495(7) 0.0330(6) 0.0393(6) 0.0225(5) 0.0216(6) 0.0098(5)
    O3 0.0316(6) 0.0280(6) 0.0434(6) -0.0010(4) 0.0251(5) -0.0082(5)
    O4 0.0290(5) 0.0291(6) 0.0226(5) -0.0063(4) 0.0114(4) -0.0003(4)
    O5 0.0327(5) 0.0179(5) 0.0320(6) -0.0010(4) 0.0151(5) -0.0030(4)
    O6 0.0302(5) 0.0300(6) 0.0426(6) -0.0109(4) 0.0216(5) -0.0085(5)
    O7 0.0326(6) 0.0273(6) 0.0407(6) 0.0021(4) 0.0235(5) -0.0013(5)
    O8 0.0425(6) 0.0285(6) 0.0356(6) -0.0094(5) 0.0200(5) -0.0136(5)
    N1 0.0387(7) 0.0217(6) 0.0225(6) 0.0071(5) 0.0128(5) 0.0006(5)
    N2 0.0233(6) 0.0234(6) 0.0239(6) -0.0053(5) 0.0124(5) -0.0069(5)
    N3 0.0248(6) 0.0201(6) 0.0208(5) -0.0039(4) 0.0092(5) -0.0016(4)
    N4 0.0316(6) 0.0194(6) 0.0253(6) -0.0016(5) 0.0164(5) -0.0010(5)
    N5 0.0291(6) 0.0163(6) 0.0223(6) 0.0017(5) 0.0140(5) -0.0001(4)
    C1 0.0214(6) 0.0210(6) 0.0189(6) 0.0018(5) 0.0087(5) -0.0010(5)
    C2 0.0238(6) 0.0174(6) 0.0198(6) 0.0030(5) 0.0074(5) -0.0005(5)
    C3 0.0209(6) 0.0208(6) 0.0219(6) 0.0028(5) 0.0084(5) -0.0045(5)
    C4 0.0209(6) 0.0223(6) 0.0201(6) -0.0015(5) 0.0104(5) -0.0032(5)
    C5 0.0251(6) 0.0197(6) 0.0234(6) 0.0034(5) 0.0110(5) 0.0024(5)
    C6 0.0258(6) 0.0205(7) 0.0238(6) 0.0066(5) 0.0125(5) 0.0018(5)
    C7 0.0207(6) 0.0185(6) 0.0169(6) 0.0027(5) 0.0076(5) 0.0013(5)
    C8 0.0208(6) 0.0166(6) 0.0186(6) -0.0010(5) 0.0076(5) 0.0004(5)
    C9 0.0202(6) 0.0204(6) 0.0196(6) -0.0003(5) 0.0097(5) 0.0010(5)
    C10 0.0241(6) 0.0184(6) 0.0207(6) 0.0011(5) 0.0108(5) -0.0018(5)
    C11 0.0228(6) 0.0164(6) 0.0224(6) -0.0008(5) 0.0091(5) 0.0005(5)
    C12 0.0218(6) 0.0190(6) 0.0218(6) 0.0007(5) 0.0107(5) 0.0019(5)
_geom_special_details
;
;
loop_
    _geom_bond_atom_site_label_1
    _geom_bond_atom_site_label_2
    _geom_bond_site_symmetry_1
    _geom_bond_site_symmetry_2
    _geom_bond_distance
    _geom_bond_publ_flag
    O1 N1 . . 1.232(3) ?
    O2 N1 . . 1.225(2) ?
    O3 N2 . . 1.2327(17) ?
    O4 N2 . . 1.2256(15) ?
    O5 N3 . . 1.2391(16) ?
    O6 N3 . . 1.2254(19) ?
    O7 N4 . . 1.2297(18) ?
    O8 N4 . . 1.2277(15) ?
    N1 C2 . . 1.4632(18) ?
    N2 C4 . . 1.465(3) ?
    N3 C8 . . 1.4589(17) ?
    N4 C10 . . 1.458(2) ?
    N5 C1 . . 1.381(3) ?
    N5 C7 . . 1.3780(19) ?
    C1 C2 . . 1.414(2) ?
    C1 C6 . . 1.4099(19) ?
    C2 C3 . . 1.387(3) ?
    C3 C4 . . 1.3702(19) ?
    C4 C5 . . 1.390(2) ?
    C5 C6 . . 1.377(3) ?
    C7 C8 . . 1.417(2) ?
    C7 C12 . . 1.4101(17) ?
    C8 C9 . . 1.388(2) ?
    C9 C10 . . 1.3743(18) ?
    C10 C11 . . 1.393(3) ?
    C11 C12 . . 1.376(2) ?
    N5 H1 . . 0.818(16) no
    C3 H3 . . 0.950 no
    C5 H5 . . 0.950 no
    C6 H6 . . 0.950 no
    C9 H9 . . 0.950 no
    C11 H11 . . 0.950 no
    C12 H12 . . 0.950 no
loop_
    _geom_contact_atom_site_label_1
    _geom_contact_atom_site_label_2
    _geom_contact_distance
    _geom_contact_site_symmetry_1
    _geom_contact_site_symmetry_2
    _geom_contact_publ_flag
    O1 O5 3.088(2) . . no
    O1 N5 2.6468(17) . . no
    O1 C1 2.8417(18) . . no
    O1 C3 3.515(2) . . no
    O2 C1 3.5815(19) . . no
    O2 C3 2.6708(18) . . no
    O3 C3 2.723(3) . . no
    O3 C5 3.542(3) . . no
    O4 C3 3.5146(19) . . no
    O4 C5 2.739(3) . . no
    O5 N5 2.6411(18) . . no
    O5 C7 2.8341(17) . . no
    O5 C9 3.5178(18) . . no
    O6 C7 3.592(2) . . no
    O6 C9 2.6662(17) . . no
    O7 C9 2.7557(19) . . no
    O7 C11 3.512(3) . . no
    O8 C9 3.4712(18) . . no
    O8 C11 2.795(2) . . no
    N1 N5 2.915(2) . . no
    N3 N5 2.915(2) . . no
    C1 C4 2.785(3) . . no
    C1 C12 2.989(2) . . no
    C2 C5 2.7699(19) . . no
    C3 C6 2.791(2) . . no
    C6 C7 3.000(3) . . no
    C6 C12 3.024(3) . . no
    C7 C10 2.790(2) . . no
    C8 C11 2.7718(18) . . no
    C9 C12 2.789(3) . . no
    O1 O4 3.4158(17) . 4_564 no
    O1 O8 3.3131(18) . 4_565 no
    O1 C11 3.325(2) . 1_565 no
    O1 C12 3.3172(19) . 1_565 no
    O2 O3 3.371(2) . 3_576 no
    O2 C1 3.3316(18) . 2_555 no
    O2 C2 3.1637(17) . 2_555 no
    O2 C3 3.2158(17) . 2_555 no
    O2 C4 3.4275(18) . 2_555 no
    O2 C6 3.5735(18) . 2_555 no
    O3 O2 3.371(2) . 3_576 no
    O3 O3 3.1407(16) . 3_576 no
    O3 O4 2.9841(15) . 3_566 no
    O3 C3 3.219(2) . 3_576 no
    O3 C11 3.2472(17) . 2_555 no
    O3 C12 3.5105(16) . 4_565 no
    O4 O1 3.4158(17) . 4_565 no
    O4 O3 2.9841(15) . 3_566 no
    O4 O4 2.8032(14) . 3_566 no
    O4 O5 3.5329(15) . 4_565 no
    O4 N2 2.8537(16) . 3_566 no
    O4 N5 2.9413(15) . 4_565 no
    O4 C7 2.9516(15) . 4_565 no
    O4 C8 3.4491(17) . 4_565 no
    O4 C12 3.3640(16) . 4_565 no
    O5 O4 3.5329(15) . 4_564 no
    O5 O6 3.5844(15) . 2_655 no
    O5 O8 3.1686(18) . 1_565 no
    O5 N4 3.1550(18) . 1_565 no
    O5 C8 3.2783(15) . 2_655 no
    O5 C9 3.0922(15) . 2_655 no
    O5 C10 3.3717(18) . 1_565 no
    O5 C11 3.1014(16) . 1_565 no
    O6 O5 3.5844(15) . 2_645 no
    O6 O7 3.2981(16) . 1_565 no
    O6 O8 3.4901(15) . 1_565 no
    O6 N4 3.4499(16) . 1_565 no
    O6 C6 3.563(3) . 2_655 no
    O6 C7 3.2040(15) . 2_655 no
    O6 C8 3.4525(17) . 2_655 no
    O6 C9 3.565(2) . 2_655 no
    O6 C10 3.493(2) . 2_655 no
    O6 C11 3.3694(16) . 2_655 no
    O6 C12 3.1876(16) . 2_655 no
    O7 O6 3.2981(16) . 1_545 no
    O7 O7 2.8859(17) . 3_665 no
    O7 N4 3.3340(19) . 3_665 no
    O7 N5 3.2158(15) . 2_645 no
    O7 C1 3.3356(17) . 2_645 no
    O7 C6 3.4348(19) . 2_645 no
    O7 C9 3.241(3) . 3_665 no
    O8 O1 3.3131(18) . 4_564 no
    O8 O5 3.1686(18) . 1_545 no
    O8 O6 3.4901(15) . 1_545 no
    O8 N1 3.2275(16) . 4_564 no
    O8 N3 3.4127(17) . 1_545 no
    O8 C2 3.4864(16) . 4_564 no
    O8 C5 3.1086(18) . 4_554 no
    O8 C6 3.4391(18) . 4_554 no
    N1 O8 3.2275(16) . 4_565 no
    N2 O4 2.8537(16) . 3_566 no
    N2 N2 3.3812(18) . 3_566 no
    N2 C7 3.3198(15) . 4_565 no
    N2 C12 3.2553(16) . 4_565 no
    N3 O8 3.4127(17) . 1_565 no
    N3 N4 3.5570(18) . 1_565 no
    N3 C9 3.4334(17) . 2_655 no
    N3 C10 3.5052(17) . 2_655 no
    N4 O5 3.1550(18) . 1_545 no
    N4 O6 3.4499(16) . 1_545 no
    N4 O7 3.3340(19) . 3_665 no
    N4 N3 3.5570(18) . 1_545 no
    N5 O4 2.9413(15) . 4_564 no
    N5 O7 3.2158(15) . 2_655 no
    C1 O2 3.3316(18) . 2_545 no
    C1 O7 3.3356(17) . 2_655 no
    C2 O2 3.1637(17) . 2_545 no
    C2 O8 3.4864(16) . 4_565 no
    C3 O2 3.2158(17) . 2_545 no
    C3 O3 3.219(2) . 3_576 no
    C3 C11 3.4945(18) . 4_565 no
    C4 O2 3.4275(18) . 2_545 no
    C5 O8 3.1086(18) . 4_555 no
    C6 O2 3.5735(18) . 2_545 no
    C6 O6 3.563(3) . 2_645 no
    C6 O7 3.4348(19) . 2_655 no
    C6 O8 3.4391(18) . 4_555 no
    C7 O4 2.9516(15) . 4_564 no
    C7 O6 3.2040(15) . 2_645 no
    C7 N2 3.3198(15) . 4_564 no
    C8 O4 3.4491(17) . 4_564 no
    C8 O5 3.2783(15) . 2_645 no
    C8 O6 3.4525(17) . 2_645 no
    C9 O5 3.0922(15) . 2_645 no
    C9 O6 3.565(2) . 2_645 no
    C9 O7 3.241(3) . 3_665 no
    C9 N3 3.4334(17) . 2_645 no
    C10 O5 3.3717(18) . 1_545 no
    C10 O6 3.493(2) . 2_645 no
    C10 N3 3.5052(17) . 2_645 no
    C11 O1 3.325(2) . 1_545 no
    C11 O3 3.2472(17) . 2_545 no
    C11 O5 3.1014(16) . 1_545 no
    C11 O6 3.3694(16) . 2_645 no
    C11 C3 3.4945(18) . 4_564 no
    C12 O1 3.3172(19) . 1_545 no
    C12 O3 3.5105(16) . 4_564 no
    C12 O4 3.3640(16) . 4_564 no
    C12 O6 3.1876(16) . 2_645 no
    C12 N2 3.2553(16) . 4_564 no
    O1 H1 2.035(18) . . no
    O2 H3 2.3713 . . no
    O3 H3 2.4482 . . no
    O4 H5 2.4671 . . no
    O5 H1 2.04(3) . . no
    O6 H9 2.3573 . . no
    O7 H9 2.5185 . . no
    O8 H11 2.5626 . . no
    N1 H1 2.61(3) . . no
    N1 H3 2.5624 . . no
    N2 H3 2.6046 . . no
    N2 H5 2.6223 . . no
    N3 H1 2.62(3) . . no
    N3 H9 2.5577 . . no
    N4 H9 2.5895 . . no
    N4 H11 2.6420 . . no
    N5 H6 2.6197 . . no
    N5 H12 2.6261 . . no
    C1 H3 3.3077 . . no
    C1 H5 3.2878 . . no
    C1 H12 2.7283 . . no
    C2 H1 2.55(3) . . no
    C2 H6 3.2704 . . no
    C3 H5 3.2688 . . no
    C4 H6 3.2423 . . no
    C5 H3 3.2742 . . no
    C5 H12 3.5909 . . no
    C6 H1 3.12(2) . . no
    C6 H12 2.5655 . . no
    C7 H6 2.7548 . . no
    C7 H9 3.3097 . . no
    C7 H11 3.2916 . . no
    C8 H1 2.56(3) . . no
    C8 H12 3.2676 . . no
    C9 H11 3.2733 . . no
    C10 H12 3.2409 . . no
    C11 H9 3.2788 . . no
    C12 H1 3.117(16) . . no
    C12 H6 2.5934 . . no
    H1 H6 3.3837 . . no
    H1 H12 3.3738 . . no
    H5 H6 2.3240 . . no
    H6 H12 2.2687 . . no
    H11 H12 2.3223 . . no
    O1 H6 3.1886 . 1_565 no
    O1 H11 2.8814 . 1_565 no
    O1 H12 2.8286 . 1_565 no
    O2 H5 3.2826 . 1_565 no
    O2 H12 3.3700 . 2_555 no
    O3 H3 2.3380 . 3_576 no
    O3 H5 3.4591 . 3_566 no
    O3 H11 2.6054 . 2_555 no
    O3 H12 3.4239 . 2_555 no
    O3 H12 3.3497 . 4_565 no
    O4 H1 2.837(17) . 4_565 no
    O4 H11 3.3680 . 4_555 no
    O4 H12 3.5296 . 4_565 no
    O5 H5 3.5166 . 4_564 no
    O5 H9 3.1398 . 2_655 no
    O5 H11 2.7001 . 1_565 no
    O6 H6 2.6946 . 2_655 no
    O6 H12 3.5867 . 2_655 no
    O7 H1 3.325(16) . 2_645 no
    O7 H6 3.3385 . 2_645 no
    O7 H9 2.4801 . 3_665 no
    O8 H5 2.3330 . 4_554 no
    O8 H6 3.0019 . 4_554 no
    O8 H9 3.3962 . 3_665 no
    N2 H3 3.3587 . 3_576 no
    N2 H12 3.3961 . 4_565 no
    N3 H5 3.5048 . 4_564 no
    N4 H5 3.4883 . 4_554 no
    N4 H9 3.1761 . 3_665 no
    C3 H11 3.5899 . 4_565 no
    C3 H12 3.4898 . 2_555 no
    C8 H5 3.5662 . 4_564 no
    C11 H3 3.3966 . 4_564 no
    C12 H3 3.5408 . 2_545 no
    H1 O4 2.837(17) . 4_564 no
    H1 O7 3.325(16) . 2_655 no
    H1 H9 3.5260 . 2_655 no
    H1 H11 3.4536 . 1_565 no
    H3 O3 2.3380 . 3_576 no
    H3 N2 3.3587 . 3_576 no
    H3 C11 3.3966 . 4_565 no
    H3 C12 3.5408 . 2_555 no
    H3 H11 3.2700 . 4_565 no
    H3 H12 2.8487 . 2_555 no
    H5 O2 3.2826 . 1_545 no
    H5 O3 3.4591 . 3_566 no
    H5 O5 3.5166 . 4_565 no
    H5 O8 2.3330 . 4_555 no
    H5 N3 3.5048 . 4_565 no
    H5 N4 3.4883 . 4_555 no
    H5 C8 3.5662 . 4_565 no
    H5 H11 3.2421 . 4_555 no
    H6 O1 3.1886 . 1_545 no
    H6 O6 2.6946 . 2_645 no
    H6 O7 3.3385 . 2_655 no
    H6 O8 3.0019 . 4_555 no
    H9 O5 3.1398 . 2_645 no
    H9 O7 2.4801 . 3_665 no
    H9 O8 3.3962 . 3_665 no
    H9 N4 3.1761 . 3_665 no
    H9 H1 3.5260 . 2_645 no
    H11 O1 2.8814 . 1_545 no
    H11 O3 2.6054 . 2_545 no
    H11 O4 3.3680 . 4_554 no
    H11 O5 2.7001 . 1_545 no
    H11 C3 3.5899 . 4_564 no
    H11 H1 3.4536 . 1_545 no
    H11 H3 3.2700 . 4_564 no
    H11 H5 3.2421 . 4_554 no
    H12 O1 2.8286 . 1_545 no
    H12 O2 3.3700 . 2_545 no
    H12 O3 3.4239 . 2_545 no
    H12 O3 3.3497 . 4_564 no
    H12 O4 3.5296 . 4_564 no
    H12 O6 3.5867 . 2_645 no
    H12 N2 3.3961 . 4_564 no
    H12 C3 3.4898 . 2_545 no
    H12 H3 2.8487 . 2_545 no
loop_
    _geom_angle_atom_site_label_1
    _geom_angle_atom_site_label_2
    _geom_angle_atom_site_label_3
    _geom_angle_site_symmetry_1
    _geom_angle_site_symmetry_2
    _geom_angle_site_symmetry_3
    _geom_angle
    _geom_angle_publ_flag
    O1 N1 O2 . . . 123.29(13) ?
    O1 N1 C2 . . . 118.88(13) ?
    O2 N1 C2 . . . 117.82(15) ?
    O3 N2 O4 . . . 124.45(15) ?
    O3 N2 C4 . . . 117.57(12) ?
    O4 N2 C4 . . . 117.98(12) ?
    O5 N3 O6 . . . 123.16(11) ?
    O5 N3 C8 . . . 118.54(13) ?
    O6 N3 C8 . . . 118.28(12) ?
    O7 N4 O8 . . . 124.24(14) ?
    O7 N4 C10 . . . 117.88(11) ?
    O8 N4 C10 . . . 117.87(13) ?
    C1 N5 C7 . . . 126.68(12) ?
    N5 C1 C2 . . . 121.48(12) ?
    N5 C1 C6 . . . 121.49(13) ?
    C2 C1 C6 . . . 117.00(14) ?
    N1 C2 C1 . . . 122.18(15) ?
    N1 C2 C3 . . . 115.87(13) ?
    C1 C2 C3 . . . 121.95(12) ?
    C2 C3 C4 . . . 118.29(13) ?
    N2 C4 C3 . . . 118.75(13) ?
    N2 C4 C5 . . . 118.97(12) ?
    C3 C4 C5 . . . 122.25(15) ?
    C4 C5 C6 . . . 119.07(13) ?
    C1 C6 C5 . . . 121.34(14) ?
    N5 C7 C8 . . . 121.27(12) ?
    N5 C7 C12 . . . 122.07(14) ?
    C8 C7 C12 . . . 116.61(13) ?
    N3 C8 C7 . . . 122.37(12) ?
    N3 C8 C9 . . . 115.66(13) ?
    C7 C8 C9 . . . 121.97(12) ?
    C8 C9 C10 . . . 118.25(14) ?
    N4 C10 C9 . . . 117.99(14) ?
    N4 C10 C11 . . . 119.90(12) ?
    C9 C10 C11 . . . 122.10(14) ?
    C10 C11 C12 . . . 118.83(12) ?
    C7 C12 C11 . . . 121.75(15) ?
    C1 N5 H1 . . . 116.4(17) no
    C7 N5 H1 . . . 116.7(17) no
    C2 C3 H3 . . . 120.863 no
    C4 C3 H3 . . . 120.846 no
    C4 C5 H5 . . . 120.467 no
    C6 C5 H5 . . . 120.467 no
    C1 C6 H6 . . . 119.323 no
    C5 C6 H6 . . . 119.339 no
    C8 C9 H9 . . . 120.873 no
    C10 C9 H9 . . . 120.874 no
    C10 C11 H11 . . . 120.582 no
    C12 C11 H11 . . . 120.588 no
    C7 C12 H12 . . . 119.124 no
    C11 C12 H12 . . . 119.126 no
loop_
    _geom_torsion_atom_site_label_1
    _geom_torsion_atom_site_label_2
    _geom_torsion_atom_site_label_3
    _geom_torsion_atom_site_label_4
    _geom_torsion_site_symmetry_1
    _geom_torsion_site_symmetry_2
    _geom_torsion_site_symmetry_3
    _geom_torsion_site_symmetry_4
    _geom_torsion
    _geom_torsion_publ_flag
    O1 N1 C2 C1 . . . . -20.15(16) no
    O1 N1 C2 C3 . . . . 160.61(10) no
    O2 N1 C2 C1 . . . . 160.91(10) no
    O2 N1 C2 C3 . . . . -18.34(15) no
    O3 N2 C4 C3 . . . . 19.08(15) no
    O3 N2 C4 C5 . . . . -162.72(9) no
    O4 N2 C4 C3 . . . . -160.66(9) no
    O4 N2 C4 C5 . . . . 17.55(15) no
    O5 N3 C8 C7 . . . . -17.98(15) no
    O5 N3 C8 C9 . . . . 162.22(9) no
    O6 N3 C8 C7 . . . . 163.56(10) no
    O6 N3 C8 C9 . . . . -16.23(14) no
    O7 N4 C10 C9 . . . . 32.16(16) no
    O7 N4 C10 C11 . . . . -149.31(11) no
    O8 N4 C10 C9 . . . . -147.92(11) no
    O8 N4 C10 C11 . . . . 30.62(16) no
    C1 N5 C7 C8 . . . . -159.52(10) no
    C1 N5 C7 C12 . . . . 23.16(16) no
    C7 N5 C1 C2 . . . . -152.59(10) no
    C7 N5 C1 C6 . . . . 29.51(16) no
    N5 C1 C2 N1 . . . . -0.82(16) no
    N5 C1 C2 C3 . . . . 178.38(9) no
    N5 C1 C6 C5 . . . . -179.23(9) no
    C2 C1 C6 C5 . . . . 2.79(16) no
    C6 C1 C2 N1 . . . . 177.17(9) no
    C6 C1 C2 C3 . . . . -3.63(15) no
    N1 C2 C3 C4 . . . . -178.79(9) no
    C1 C2 C3 C4 . . . . 1.96(16) no
    C2 C3 C4 N2 . . . . 178.83(9) no
    C2 C3 C4 C5 . . . . 0.69(16) no
    N2 C4 C5 C6 . . . . -179.63(9) no
    C3 C4 C5 C6 . . . . -1.49(16) no
    C4 C5 C6 C1 . . . . -0.34(16) no
    N5 C7 C8 N3 . . . . -4.81(15) no
    N5 C7 C8 C9 . . . . 174.97(9) no
    N5 C7 C12 C11 . . . . -178.78(9) no
    C8 C7 C12 C11 . . . . 3.78(15) no
    C12 C7 C8 N3 . . . . 172.65(9) no
    C12 C7 C8 C9 . . . . -7.57(14) no
    N3 C8 C9 C10 . . . . -175.18(8) no
    C7 C8 C9 C10 . . . . 5.02(15) no
    C8 C9 C10 N4 . . . . -179.96(9) no
    C8 C9 C10 C11 . . . . 1.54(16) no
    N4 C10 C11 C12 . . . . 176.35(9) no
    C9 C10 C11 C12 . . . . -5.18(17) no
    C10 C11 C12 C7 . . . . 2.33(16) no
loop_
    _geom_hbond_atom_site_label_D
    _geom_hbond_atom_site_label_H
    _geom_hbond_atom_site_label_A
    _geom_hbond_site_symmetry_D
    _geom_hbond_site_symmetry_H
    _geom_hbond_site_symmetry_A
    _geom_hbond_distance_DH
    _geom_hbond_distance_HA
    _geom_hbond_distance_DA
    _geom_hbond_angle_DHA
    _geom_hbond_publ_flag
    N5 H1 O1 . . . 0.818(16) 2.035(16) 2.6468(17) 131(3) no
    N5 H1 O5 . . . 0.818(16) 2.038(16) 2.6411(18) 130(2) no
    N5 H1 N1 . . . 0.818(16) 2.609(16) 2.915(2) 103.8(19) no
    N5 H1 N3 . . . 0.818(16) 2.622(16) 2.915(2) 102.9(18) no
