# Supplementary material for: A second monoclinic polymorph of N-(2,4-dinitro­phen­yl)-2,4-dinitro­aniline
Source: Acta Crystallogr Sect E Struct Rep Online. 2013 Jan 4;69(Pt 2):o152. doi: 10.1107/S1600536812051288 (PMC3569221; doi:10.1107/S1600536812051288)
Supplement: Supplementary file 2 [file e-69-0o152-Isup2.hkl]

# 
# h,k,l, Fc-squared, Fo-squared, sigma(Fo-squared) and status flag 
# 
data_I
_shelx_title ' (NO2C6H4)2NCOMe' 
_shelx_refln_list_code          4 
_shelx_F_calc_maximum      118.65 
_exptl_crystal_F_000       712.00 
_reflns_d_resolution_high  0.7696 
 
loop_ 
 _symmetry_equiv_pos_as_xyz 
 'x, y, z' 
 '-x, y+1/2, -z+1/2' 
 '-x, -y, -z' 
 'x, -y-1/2, z-1/2' 
 
_cell_length_a    12.8274 
_cell_length_b     7.4997 
_cell_length_c    15.4860 
_cell_angle_alpha  90.000 
_cell_angle_beta  113.906 
_cell_angle_gamma  90.000 
 
_shelx_F_squared_multiplier     1.000 
 
loop_ 
 _refln_index_h 
 _refln_index_k 
 _refln_index_l 
 _refln_F_squared_calc 
 _refln_F_squared_meas 
 _refln_F_squared_sigma 
 _refln_observed_status 
   1   0   0       69.98       64.04      1.04 o 
   2   0   0      388.92      360.78      4.83 o 
   3   0   0      598.14      514.59      2.67 o 
   4   0   0       13.59       14.20      2.23 o 
   5   0   0       27.65       25.12      1.39 o 
   6   0   0      916.49      951.40      9.08 o 
   7   0   0      336.31      344.94     11.20 o 
   8   0   0     1299.35     1431.75     32.42 o 
   9   0   0      276.65      273.39      7.50 o 
  10   0   0      540.86      566.67     12.38 o 
  11   0   0       92.57       90.02      3.41 o 
  12   0   0        0.02        2.13      1.37 o 
  13   0   0       30.27       28.80      4.57 o 
  14   0   0        0.42        0.07      1.10 o 
  15   0   0       25.14       19.04      5.93 o 
   1   1   0     3843.47     3534.09     58.23 o 
   2   1   0     1255.67     1201.95      9.94 o 
   3   1   0      262.19      233.87      1.69 o 
   4   1   0       79.84      101.50      1.31 o 
   5   1   0      641.42      599.80      4.01 o 
   6   1   0     1202.07     1193.15     18.68 o 
   8   1   0      118.76      126.16      2.45 o 
   9   1   0      174.82      196.30      3.80 o 
  10   1   0       29.05       24.36      2.74 o 
  11   1   0       14.45       11.85      1.79 o 
  12   1   0        7.73        5.59      1.28 o 
  13   1   0       57.02       49.49      2.44 o 
  14   1   0       48.34       48.78      3.37 o 
  15   1   0       13.01        7.09      1.60 o 
   0   2   0     2742.33     2769.85     29.83 o 
   1   2   0     3338.11     3317.08     17.67 o 
   2   2   0        1.40        0.66      0.38 o 
   3   2   0     4081.33     4054.44     27.26 o 
   4   2   0      577.77      588.28      3.63 o 
   5   2   0       26.44       25.50      0.79 o 
   6   2   0      129.09      102.41      2.24 o 
   7   2   0      122.09      125.86      2.87 o 
   8   2   0      379.85      375.52      5.21 o 
   9   2   0        9.92       11.61      1.65 o 
  10   2   0      144.51      143.33      2.74 o 
  11   2   0      330.07      338.37      5.92 o 
  12   2   0       69.43       69.95      2.45 o 
  13   2   0       42.56       39.27      2.64 o 
  14   2   0        2.64        2.15      1.22 o 
   1   3   0      414.48      387.24      4.86 o 
   2   3   0     2477.08     2778.33     10.01 o 
   3   3   0       20.65       23.40      1.38 o 
   4   3   0        5.56        1.26      0.44 o 
   5   3   0      401.65      417.37      3.12 o 
   6   3   0        8.62        6.68      0.61 o 
   7   3   0      346.50      345.56      6.99 o 
   8   3   0      116.52      115.89      2.57 o 
   9   3   0      328.27      336.45      7.68 o 
  10   3   0      606.75      614.44     12.75 o 
  11   3   0      615.53      661.49      9.96 o 
  12   3   0      291.36      319.88      9.08 o 
  13   3   0      381.40      410.51     10.02 o 
  14   3   0       36.63       31.61      3.72 o 
   0   4   0      144.99      128.78      2.24 o 
   1   4   0        7.85        4.82      0.53 o 
   2   4   0       67.94       56.84      1.20 o 
   3   4   0     2999.05     3292.88     13.07 o 
   4   4   0       38.06       34.20      1.70 o 
   5   4   0      131.29      149.68      2.16 o 
   6   4   0      589.34      593.51      7.88 o 
   7   4   0       73.76       75.13      2.62 o 
   8   4   0       72.59       69.51      2.21 o 
   9   4   0       34.52       31.46      2.30 o 
  10   4   0       86.39       89.30      4.47 o 
  11   4   0        5.58        3.39      1.44 o 
  12   4   0      139.42      141.68      6.67 o 
  13   4   0       75.32       71.67      4.11 o 
   1   5   0        3.67        4.59      0.76 o 
   2   5   0     1350.57     1352.37     19.61 o 
   3   5   0      533.29      583.87     13.22 o 
   4   5   0      360.38      354.90      4.42 o 
   5   5   0      302.29      281.72      6.92 o 
   6   5   0       42.38       42.58      1.73 o 
   7   5   0       55.24       50.85      2.32 o 
   8   5   0       52.48       41.14      1.91 o 
   9   5   0       28.60       30.83      2.75 o 
  10   5   0      184.20      188.61      4.41 o 
  11   5   0       20.03       24.72      2.93 o 
  12   5   0        0.16        1.06      0.90 o 
  13   5   0       35.72       22.44      6.62 o 
   0   6   0      238.22      227.12      3.98 o 
   1   6   0       93.64       93.94      1.71 o 
   2   6   0        8.76        6.46      0.75 o 
   3   6   0       48.73       59.22      1.34 o 
   4   6   0     1380.74     1447.39     17.83 o 
   5   6   0      469.30      467.75      6.97 o 
   6   6   0        2.62        0.05      1.23 o 
   7   6   0      293.99      267.24      5.16 o 
   8   6   0        3.35        3.96      1.68 o 
   9   6   0      118.21      125.55      6.47 o 
  10   6   0       10.11        8.64      2.25 o 
  11   6   0      102.93      116.18      3.26 o 
  12   6   0       40.95       54.39      3.26 o 
   1   7   0       46.77       40.97      1.38 o 
   2   7   0        0.59        0.44      0.62 o 
   3   7   0      171.35      165.89      5.08 o 
   4   7   0       24.16       17.31      2.45 o 
   5   7   0       27.26       31.29      2.02 o 
   6   7   0      110.71      108.57      4.00 o 
   7   7   0        0.40        1.16      2.07 o 
   8   7   0        7.43        6.69      3.11 o 
   9   7   0        4.44        5.51      1.41 o 
  10   7   0      127.68      144.46      5.79 o 
   0   8   0      366.39      364.56      8.04 o 
   1   8   0       44.74       43.30      2.86 o 
   2   8   0       11.62       13.26      2.52 o 
   3   8   0       22.05       21.76      3.34 o 
   4   8   0      279.57      282.54      8.68 o 
   5   8   0       53.08       54.89      5.14 o 
   6   8   0      126.05      142.53      7.28 o 
   7   8   0        3.54        6.82      3.92 o 
   8   8   0        1.91        2.13      1.54 o 
   1   9   0        0.76        1.95      0.78 o 
   2   9   0       43.48       44.71      4.43 o 
   3   9   0       33.82       22.94      9.04 o 
   4   9   0        9.93        3.26      2.55 o 
   5   9   0       77.74       83.14      5.69 o 
 -15   1   1        0.18        0.63      1.20 o 
 -14   1   1        0.55        0.81      0.75 o 
 -13   1   1       74.18       73.77      3.90 o 
 -12   1   1        0.41        1.33      0.88 o 
 -11   1   1       47.14       42.80      2.46 o 
 -10   1   1      164.13      170.59      3.99 o 
  -9   1   1        2.09        1.31      1.54 o 
  -8   1   1       10.04       19.16      2.34 o 
  -7   1   1      434.08      434.73      7.45 o 
  -6   1   1       84.70       71.37      2.90 o 
  -5   1   1     1043.06     1056.49      4.37 o 
  -4   1   1      119.46      114.51      1.26 o 
  -3   1   1     1373.95     1220.77      7.58 o 
  -2   1   1     2411.58     2237.70     17.09 o 
  -1   1   1     2064.60     2009.39     18.59 o 
   0   1   1     1013.34      945.40      6.51 o 
   1   1   1      160.02      140.39      0.95 o 
   2   1   1     1152.24     1119.64      6.60 o 
   3   1   1     6718.69     6810.43    134.91 o 
   4   1   1        1.08        1.02      0.31 o 
   5   1   1      221.62      228.62      2.87 o 
   6   1   1       14.22       11.21      1.30 o 
   7   1   1        3.20        2.15      0.62 o 
   8   1   1      927.51      964.21     33.99 o 
   9   1   1      364.05      381.75      9.27 o 
  10   1   1       15.50       12.24      2.21 o 
  11   1   1        6.84        5.54      1.24 o 
  12   1   1       44.43       42.62      1.97 o 
  13   1   1       94.30       89.77      2.66 o 
  14   1   1      124.70      124.79      3.16 o 
 -15   2   1        6.79        4.82      1.73 o 
 -14   2   1       73.36       71.23      5.69 o 
 -13   2   1        9.58       10.58      1.65 o 
 -12   2   1        6.47        7.41      1.38 o 
 -11   2   1      144.87      145.12      3.79 o 
 -10   2   1       21.06       23.56      2.50 o 
  -9   2   1        1.27        1.91      0.84 o 
  -8   2   1        0.56        1.51      0.84 o 
  -7   2   1      152.01      127.44      2.77 o 
  -6   2   1      294.83      278.32      3.49 o 
  -5   2   1     3678.47     3834.41     24.76 o 
  -4   2   1      108.01       86.43      2.45 o 
  -3   2   1      324.53      310.72      2.98 o 
  -2   2   1        6.10        8.52      0.64 o 
  -1   2   1     5637.37     5230.51     21.99 o 
   0   2   1       97.20      111.55      1.86 o 
   1   2   1       81.65       79.77      0.97 o 
   2   2   1     1938.73     1913.01     10.40 o 
   3   2   1      121.01       76.50      1.59 o 
   4   2   1      860.83      798.26      4.68 o 
   5   2   1     1013.45     1036.84      5.46 o 
   6   2   1      109.54      116.95      2.25 o 
   7   2   1       18.23       15.48      1.47 o 
   8   2   1      129.47      116.35      3.43 o 
   9   2   1        3.52        3.85      0.86 o 
  10   2   1        2.18        2.70      0.84 o 
  11   2   1      263.11      271.01      4.59 o 
  12   2   1       98.20       97.44      3.54 o 
  13   2   1       45.28       43.55      3.35 o 
  14   2   1       16.66       12.29      2.45 o 
 -14   3   1       41.73       41.11      3.23 o 
 -13   3   1        6.80        5.67      1.48 o 
 -12   3   1        4.54        3.55      0.77 o 
 -11   3   1      416.65      427.79      7.33 o 
 -10   3   1     1321.78     1394.73     12.14 o 
  -9   3   1      291.70      280.89      3.96 o 
  -8   3   1      662.20      692.54     10.71 o 
  -7   3   1       15.20       20.19      1.38 o 
  -6   3   1       10.86       11.18      1.30 o 
  -5   3   1       36.48       33.55      0.96 o 
  -4   3   1      149.65      139.46      2.04 o 
  -3   3   1       37.95       46.55      1.12 o 
  -2   3   1      472.96      524.35      8.16 o 
  -1   3   1     6097.68     5899.06    129.53 o 
   0   3   1     1719.71     1591.81      8.31 o 
   1   3   1       26.97       44.58      1.43 o 
   2   3   1     7010.36     7085.37     91.73 o 
   3   3   1     1659.31     1686.69      6.82 o 
   4   3   1      776.72      837.93      6.93 o 
   5   3   1      342.65      335.20      3.48 o 
   6   3   1      396.47      383.69      3.04 o 
   7   3   1      333.17      312.23      5.68 o 
   8   3   1        1.53        1.82      0.67 o 
   9   3   1      111.53      110.27      2.02 o 
  10   3   1      223.74      208.23      5.98 o 
  11   3   1       49.66       47.28      2.56 o 
  12   3   1       51.44       44.05      2.47 o 
  13   3   1      108.19      117.28      4.37 o 
  14   3   1       27.93       35.55      9.05 o 
 -14   4   1       70.51       67.99      2.98 o 
 -13   4   1        4.25        4.18      1.29 o 
 -12   4   1      271.31      289.42      5.51 o 
 -11   4   1       29.15       34.36      3.07 o 
 -10   4   1       57.89       54.38      2.14 o 
  -9   4   1      227.55      224.98      4.07 o 
  -8   4   1      238.03      250.27      4.61 o 
  -7   4   1      182.63      177.28      5.05 o 
  -6   4   1      954.46      969.89     11.25 o 
  -5   4   1       19.47       22.75      1.02 o 
  -4   4   1       66.13       50.33      1.24 o 
  -3   4   1        0.53        0.32      0.35 o 
  -2   4   1     1141.97     1327.01     13.20 o 
  -1   4   1      335.94      342.87      3.89 o 
   0   4   1     1317.39     1307.42     10.99 o 
   1   4   1      209.61      200.53      2.24 o 
   2   4   1      139.43      114.13      1.59 o 
   3   4   1     1501.51     1476.96     13.56 o 
   4   4   1        0.04        0.35      0.40 o 
   5   4   1      945.89      951.87     12.93 o 
   6   4   1      110.80      107.64      2.05 o 
   7   4   1       41.48       37.18      2.19 o 
   8   4   1      852.94      881.99      7.31 o 
   9   4   1       75.91       78.71      3.50 o 
  10   4   1        0.11       -0.27      1.34 o 
  11   4   1        2.76        2.43      0.98 o 
  12   4   1      240.13      243.10      6.52 o 
  13   4   1      186.36      203.22      3.98 o 
 -13   5   1        3.21        4.51      2.19 o 
 -12   5   1        0.21        2.53      3.80 o 
 -11   5   1      103.99       98.33      3.14 o 
 -10   5   1       55.41       51.52      3.62 o 
  -9   5   1       85.26       85.35      3.87 o 
  -8   5   1       27.37       26.25      2.63 o 
  -7   5   1      110.64      104.68      3.10 o 
  -6   5   1      253.78      248.89      4.99 o 
  -5   5   1        1.64        1.95      0.47 o 
  -4   5   1      363.40      359.50      4.75 o 
  -3   5   1      796.78      869.68      5.50 o 
  -2   5   1       17.57       12.76      0.70 o 
  -1   5   1        0.47        0.95      0.30 o 
   0   5   1      169.14      156.58      2.09 o 
   1   5   1       40.98       30.95      0.93 o 
   2   5   1       87.32       68.26      1.46 o 
   3   5   1      225.15      222.17      3.28 o 
   4   5   1       28.64       38.16      2.49 o 
   5   5   1     1881.31     1977.05     37.74 o 
   6   5   1     1392.55     1418.52     12.26 o 
   7   5   1      110.16      104.32      1.74 o 
   8   5   1        2.22        3.71      1.32 o 
   9   5   1        1.33        2.74      1.35 o 
  10   5   1       36.50       34.94      3.06 o 
  11   5   1        2.81        1.73      0.94 o 
  12   5   1       27.29       21.67      4.25 o 
 -12   6   1       68.65       89.24      3.85 o 
 -11   6   1        3.60       -0.34      2.13 o 
 -10   6   1       41.89       44.83      3.23 o 
  -9   6   1       62.19       61.81      6.54 o 
  -8   6   1        0.21        1.63      0.84 o 
  -7   6   1       88.67       87.25      3.74 o 
  -6   6   1       34.72       43.41      2.20 o 
  -5   6   1        3.94        5.61      0.91 o 
  -4   6   1      724.02      738.78      9.21 o 
  -3   6   1     2038.59     2206.02     79.93 o 
  -2   6   1        0.06        0.94      0.35 o 
  -1   6   1      100.86       87.79      1.71 o 
   0   6   1      146.79      147.22      1.42 o 
   1   6   1      184.97      163.88      2.16 o 
   2   6   1       44.29       37.58      1.28 o 
   3   6   1        4.63        4.40      0.66 o 
   4   6   1      105.26      130.75      2.81 o 
   5   6   1      302.00      265.13      3.08 o 
   6   6   1       65.39       63.12      1.66 o 
   7   6   1        0.02       -0.15      0.98 o 
   8   6   1      110.36      108.81      8.31 o 
   9   6   1       26.34       28.96      2.74 o 
  10   6   1       10.52       16.07      4.72 o 
  11   6   1        8.29        7.38      2.02 o 
 -10   7   1      158.48      162.55      4.56 o 
  -9   7   1       77.39       75.43      3.71 o 
  -8   7   1        4.68        4.84      2.36 o 
  -7   7   1      271.13      265.24      7.03 o 
  -6   7   1      250.66      254.24      7.71 o 
  -5   7   1       91.85       89.02      2.16 o 
  -4   7   1     1423.30     1443.04     28.74 o 
  -3   7   1      692.45      667.13     11.73 o 
  -2   7   1      187.27      192.26      8.48 o 
  -1   7   1      260.90      253.56      6.73 o 
   0   7   1      290.84      289.64      6.30 o 
   1   7   1      622.50      631.32      9.23 o 
   2   7   1      558.92      550.43      9.56 o 
   3   7   1     1177.83     1221.08     31.85 o 
   4   7   1      137.64      143.22      2.98 o 
   5   7   1        2.57        1.15      1.31 o 
   6   7   1      623.67      643.70      9.80 o 
   7   7   1        5.47        3.96      1.70 o 
   8   7   1        7.14        5.35      2.31 o 
   9   7   1        0.72        1.36      1.39 o 
  10   7   1        1.99        2.53      1.85 o 
  -9   8   1      132.59      139.05      5.35 o 
  -8   8   1       10.77        4.47      1.31 o 
  -7   8   1      113.73      104.42      5.47 o 
  -6   8   1       19.93       17.10      4.35 o 
  -5   8   1       39.50       26.87      6.40 o 
  -4   8   1        9.76        7.72      2.01 o 
  -3   8   1       67.17       70.92      2.40 o 
  -2   8   1      239.51      268.08      7.36 o 
  -1   8   1       79.64       77.55      7.31 o 
   0   8   1      123.59      122.06      3.77 o 
   1   8   1       10.76       10.52      2.81 o 
   2   8   1      130.85      131.30      3.17 o 
   3   8   1        0.05        0.09      0.74 o 
   4   8   1       19.26       11.95      4.90 o 
   5   8   1      265.63      284.03     15.51 o 
   6   8   1       37.95       26.79     12.69 o 
   7   8   1        6.26        9.64      4.31 o 
  -6   9   1        2.74        3.17      1.69 o 
  -5   9   1       60.18       47.65      4.96 o 
  -4   9   1       40.74       26.11      9.53 o 
  -3   9   1        2.36        1.31      1.04 o 
  -2   9   1       35.99       27.87      5.71 o 
  -1   9   1      106.32      108.15      3.91 o 
   0   9   1       47.55       51.87      2.78 o 
   1   9   1        3.62        4.52      1.51 o 
   2   9   1      105.92       98.06      3.92 o 
   3   9   1       48.36       49.87      4.80 o 
   4   9   1       35.08       37.99     10.00 o 
   5   9   1        0.03        1.06      1.53 o 
 -15   0   2        2.85        0.73      2.05 o 
 -14   0   2        5.50        3.76      1.59 o 
 -13   0   2      229.95      245.86     15.36 o 
 -12   0   2     1097.45     1130.72     38.05 o 
 -11   0   2        0.36       -0.20      2.08 o 
 -10   0   2      158.92      140.48      4.39 o 
  -9   0   2       58.26       65.70      2.69 o 
  -8   0   2     1286.71     1462.25     60.95 o 
  -7   0   2     4334.18     4589.17    105.36 o 
  -6   0   2     2565.01     2625.60     24.58 o 
  -5   0   2     1045.55     1068.24     10.34 o 
  -4   0   2      748.84      620.41      4.36 o 
  -2   0   2     4724.98     4544.43     38.79 o 
  -1   0   2     2365.76     2266.40     24.38 o 
   0   0   2      478.96      438.76      4.85 o 
   3   0   2        8.20       10.31      1.58 o 
   4   0   2     1030.68     1161.23      8.63 o 
   5   0   2     1001.89     1021.28     11.05 o 
   6   0   2      191.48      189.81      8.43 o 
   7   0   2      490.55      465.93     16.11 o 
   8   0   2      514.62      592.31     12.71 o 
   9   0   2      748.29      786.41     30.08 o 
  10   0   2      630.34      676.18     16.06 o 
  11   0   2       16.35       14.79      2.68 o 
  12   0   2       26.97       23.45      4.07 o 
  13   0   2       30.52       19.71      4.59 o 
  14   0   2       86.25       98.68      5.15 o 
 -15   1   2       97.21       99.32      6.94 o 
 -14   1   2      256.96      271.80      8.04 o 
 -13   1   2      211.25      221.83      4.01 o 
 -12   1   2        3.95        2.31      1.28 o 
 -11   1   2       15.96       18.95      2.56 o 
 -10   1   2       45.61       47.34      2.41 o 
  -9   1   2       24.56       22.93      2.07 o 
  -8   1   2        7.56        9.35      1.47 o 
  -7   1   2      311.99      332.11      3.71 o 
  -6   1   2      343.68      300.51      4.28 o 
  -5   1   2        4.99        1.66      0.51 o 
  -4   1   2        7.42        1.29      0.52 o 
  -3   1   2      864.51      713.95      3.00 o 
  -1   1   2       69.87       60.29      0.96 o 
   0   1   2      127.13      113.00      1.19 o 
   1   1   2     1364.09     1348.19      6.99 o 
   3   1   2     8624.31     8878.59    135.84 o 
   4   1   2      820.25      834.95      7.96 o 
   5   1   2        0.00        0.85      0.43 o 
   6   1   2       56.52       44.97      2.06 o 
   7   1   2       75.08       76.43      3.32 o 
   8   1   2     1028.17     1073.93     15.69 o 
   9   1   2      125.26      139.89      3.01 o 
  10   1   2      155.77      164.44      3.62 o 
  11   1   2        9.67        8.36      1.39 o 
  12   1   2       11.66        9.71      1.60 o 
  13   1   2       19.48       21.78      2.70 o 
  14   1   2       85.97       92.67      2.70 o 
 -15   2   2      116.48      113.10      4.44 o 
 -14   2   2        1.00        0.47      0.92 o 
 -13   2   2       77.11       75.06      3.41 o 
 -12   2   2        4.12        3.84      0.98 o 
 -11   2   2        0.16        2.76      1.42 o 
 -10   2   2      312.00      331.87      9.40 o 
  -9   2   2        7.37        8.39      1.38 o 
  -8   2   2      476.78      532.81      5.17 o 
  -7   2   2     1481.18     1579.82     22.69 o 
  -6   2   2       67.71       67.15      2.25 o 
  -5   2   2      394.64      438.94      4.99 o 
  -4   2   2      243.97      257.40      2.58 o 
  -3   2   2      463.26      455.79      3.45 o 
  -2   2   2     2304.82     2170.95     12.57 o 
  -1   2   2     2967.68     2956.06     12.91 o 
   0   2   2     2051.89     1911.28      9.91 o 
   1   2   2      242.85      266.21      1.24 o 
   2   2   2     2791.54     2856.49     18.03 o 
   3   2   2      140.30       98.17      1.57 o 
   4   2   2       48.33       56.11      1.06 o 
   5   2   2      146.56      152.43      2.76 o 
   6   2   2      670.36      677.50      5.15 o 
   7   2   2       78.64       76.40      1.84 o 
   8   2   2        1.46        1.46      0.49 o 
   9   2   2       75.32       82.42      3.59 o 
  10   2   2       73.33       66.16      2.10 o 
  11   2   2      285.79      310.40      5.06 o 
  12   2   2      555.65      636.63      9.20 o 
  13   2   2       21.73       17.96      3.24 o 
  14   2   2       24.17       22.29      2.85 o 
 -15   3   2        0.00        1.75      1.34 o 
 -14   3   2       42.25       41.27      4.07 o 
 -13   3   2      350.10      359.89      7.89 o 
 -12   3   2       19.85       20.16      2.99 o 
 -11   3   2     1428.38     1507.65     26.68 o 
 -10   3   2       83.00       85.42      1.80 o 
  -9   3   2     1187.60     1236.53     12.90 o 
  -8   3   2       43.22       49.01      1.79 o 
  -7   3   2       19.08       14.54      1.98 o 
  -6   3   2       44.45       60.68      1.66 o 
  -5   3   2      405.15      394.07      2.36 o 
  -4   3   2        5.98        9.92      0.97 o 
  -3   3   2     2567.93     2480.64     19.24 o 
  -2   3   2     3256.38     3414.89     15.22 o 
  -1   3   2      957.06      919.31      7.81 o 
   0   3   2      715.80      800.60      6.92 o 
   1   3   2      609.24      679.25      3.04 o 
   2   3   2       79.59       65.77      1.08 o 
   3   3   2      678.14      731.18      5.12 o 
   4   3   2      524.72      581.71      4.45 o 
   5   3   2     1625.57     1589.51     11.26 o 
   6   3   2      188.20      215.43      2.98 o 
   7   3   2      126.56      131.80      5.39 o 
   8   3   2       28.40       22.47      2.18 o 
   9   3   2      601.82      647.81     10.88 o 
  10   3   2        0.93        1.88      1.27 o 
  11   3   2       69.07       68.22      3.26 o 
  12   3   2       36.11       30.70      4.93 o 
  13   3   2        0.72        1.32      1.11 o 
 -14   4   2      152.90      139.21      3.72 o 
 -13   4   2       91.25       93.31      4.63 o 
 -12   4   2        4.11        3.66      1.09 o 
 -11   4   2        1.96        1.87      0.80 o 
 -10   4   2      468.26      454.82      7.16 o 
  -9   4   2      654.25      676.47      6.50 o 
  -8   4   2        2.32        3.00      1.11 o 
  -7   4   2      171.48      196.83      3.52 o 
  -6   4   2      349.21      327.66      6.64 o 
  -5   4   2      278.67      307.75      3.29 o 
  -4   4   2        9.47        4.08      0.49 o 
  -3   4   2        0.68        3.56      1.08 o 
  -2   4   2      291.57      293.39      3.92 o 
  -1   4   2     2353.32     2712.91     20.83 o 
   0   4   2      227.33      240.66      3.09 o 
   1   4   2       15.31        8.49      0.83 o 
   2   4   2      600.15      560.33      3.21 o 
   3   4   2     1133.23     1112.92      7.55 o 
   4   4   2       31.85       26.62      2.10 o 
   5   4   2       56.37       60.55      2.13 o 
   6   4   2        0.24        0.26      0.34 o 
   7   4   2      180.72      172.16      3.98 o 
   8   4   2      126.96      139.01      5.06 o 
   9   4   2       46.03       44.19      2.75 o 
  10   4   2       55.79       55.83      2.48 o 
  11   4   2        2.99        3.02      1.16 o 
  12   4   2       47.60       42.67      5.34 o 
  13   4   2        1.45        1.52      0.94 o 
 -13   5   2       11.15        5.44      2.12 o 
 -12   5   2       28.18       23.44      5.81 o 
 -11   5   2      292.17      318.74      5.70 o 
 -10   5   2      293.04      300.03      3.66 o 
  -9   5   2        3.59        2.77      0.86 o 
  -8   5   2        6.88       10.17      1.34 o 
  -7   5   2       53.80       47.45      2.41 o 
  -6   5   2        0.45       -0.05      0.36 o 
  -5   5   2      329.05      320.51      4.49 o 
  -4   5   2      845.03      865.70     14.56 o 
  -3   5   2      838.92      923.48      8.23 o 
  -2   5   2      119.30      108.56      2.90 o 
  -1   5   2      103.33       90.19      2.56 o 
   0   5   2      492.20      505.96      4.49 o 
   1   5   2      922.87      915.02      5.13 o 
   2   5   2      100.53       97.15      1.49 o 
   3   5   2        0.53        0.24      0.28 o 
   4   5   2      831.28      819.12     10.79 o 
   5   5   2       10.11       12.63      1.62 o 
   6   5   2       65.47       50.55      3.65 o 
   7   5   2     1718.63     1890.87     18.11 o 
   8   5   2       17.23       19.23      3.34 o 
   9   5   2       92.71       89.56      5.64 o 
  10   5   2       15.09       13.07      3.28 o 
  11   5   2       16.15        9.92      2.60 o 
  12   5   2       14.70       11.48      2.74 o 
 -12   6   2       14.08        8.73      3.60 o 
 -11   6   2       34.52       35.76      6.84 o 
 -10   6   2        0.34       -0.42      2.20 o 
  -9   6   2      448.37      505.03     18.71 o 
  -8   6   2       56.96       55.89      3.64 o 
  -7   6   2       83.72       78.78      2.61 o 
  -6   6   2      111.53      106.61      3.86 o 
  -5   6   2       73.08       60.69      2.30 o 
  -4   6   2      147.07      170.25      4.41 o 
  -3   6   2      365.73      359.95     12.40 o 
  -2   6   2     1276.47     1340.30     18.44 o 
  -1   6   2     1221.32     1233.93     10.26 o 
   0   6   2       10.42       10.99      0.93 o 
   1   6   2      268.05      277.56      3.75 o 
   2   6   2      156.94      152.63      2.47 o 
   3   6   2      140.69      138.20      4.21 o 
   4   6   2       19.95       17.24      1.81 o 
   5   6   2      571.15      516.51     18.30 o 
   6   6   2       13.94       20.11      2.70 o 
   7   6   2       56.21       52.82      2.62 o 
   8   6   2       57.31       52.61      2.80 o 
   9   6   2      132.95      136.73      6.00 o 
  10   6   2        4.79        6.10      2.07 o 
  11   6   2       17.28       16.03      2.49 o 
 -11   7   2        2.20        3.31      2.48 o 
 -10   7   2       78.01       88.05      3.86 o 
  -9   7   2      168.09      190.86      7.31 o 
  -8   7   2       15.53        9.17      2.73 o 
  -7   7   2      264.82      274.04      4.34 o 
  -6   7   2       91.60      103.64      2.29 o 
  -5   7   2       57.31       49.24      2.90 o 
  -4   7   2        8.35        9.50      2.69 o 
  -3   7   2      133.61      150.49      5.12 o 
  -2   7   2      307.45      321.57      5.86 o 
  -1   7   2      128.67      122.47      3.53 o 
   0   7   2        1.92        2.19      0.86 o 
   1   7   2       10.78        9.97      1.71 o 
   2   7   2        0.40        0.72      0.89 o 
   3   7   2      229.23      243.05      4.17 o 
   4   7   2      262.32      281.67      5.12 o 
   5   7   2       14.29        9.23      2.56 o 
   6   7   2       29.04       19.59      4.23 o 
   7   7   2      171.43      172.44      7.24 o 
   8   7   2       76.64       66.47      5.26 o 
   9   7   2        0.11        1.84      1.27 o 
  -9   8   2       17.32       19.18      4.40 o 
  -8   8   2        2.45       -0.27      1.51 o 
  -7   8   2       23.70       13.96      4.22 o 
  -6   8   2       93.97       89.18      3.89 o 
  -5   8   2       26.72       22.67      4.56 o 
  -4   8   2        1.12        0.94      0.67 o 
  -3   8   2        4.35        3.64      1.43 o 
  -2   8   2      195.56      194.50      5.04 o 
  -1   8   2      372.40      394.15      7.97 o 
   0   8   2      283.57      279.22      7.64 o 
   1   8   2        3.54        4.59      1.76 o 
   2   8   2       13.41       13.48      3.40 o 
   3   8   2       63.80       64.15      5.97 o 
   4   8   2       22.56       24.55      7.99 o 
   5   8   2      275.13      268.55     12.24 o 
   6   8   2       41.14       37.60     10.89 o 
   7   8   2      217.98      260.74      7.48 o 
  -6   9   2       31.09       18.69      7.55 o 
  -5   9   2       26.28       26.40      3.75 o 
  -3   9   2       23.68       16.29      4.64 o 
  -2   9   2       48.86       47.16      2.66 o 
  -1   9   2       43.81       41.15      3.23 o 
   0   9   2        6.65        9.02      2.28 o 
   1   9   2      242.39      228.07      9.00 o 
   2   9   2       27.57       24.02      8.97 o 
   3   9   2       53.13       58.43      6.96 o 
   4   9   2      140.63      153.66      5.34 o 
 -15   1   3        3.58        2.01      0.98 o 
 -14   1   3      165.33      162.38      4.93 o 
 -13   1   3       42.23       42.33      2.37 o 
 -12   1   3        2.70        2.80      0.90 o 
 -11   1   3        3.47        3.53      0.91 o 
 -10   1   3       12.10       17.54      2.41 o 
  -9   1   3        5.51        8.65      1.54 o 
  -8   1   3     1076.62     1079.65      9.90 o 
  -7   1   3       18.03       25.84      1.44 o 
  -6   1   3     1702.82     1834.11     15.06 o 
  -5   1   3      637.00      587.16      6.35 o 
  -4   1   3      389.86      357.40      2.29 o 
  -3   1   3      209.65      215.47      2.21 o 
  -2   1   3      433.32      402.76      3.66 o 
  -1   1   3      681.43      621.16     10.01 o 
   0   1   3      218.52      234.51      4.17 o 
   2   1   3    14077.52    14401.56    292.13 o 
   3   1   3      822.56      829.35      3.79 o 
   4   1   3     2063.88     2052.46     21.29 o 
   5   1   3      156.19      161.66      2.79 o 
   6   1   3      206.76      198.21      3.21 o 
   7   1   3       74.26       78.46      3.01 o 
   8   1   3      230.48      258.52      3.29 o 
   9   1   3      111.34      104.84      2.88 o 
  10   1   3      395.12      420.03      8.75 o 
  11   1   3        0.08       -0.18      1.19 o 
  12   1   3        0.76        0.66      1.37 o 
  13   1   3       45.78       41.04      3.93 o 
 -15   2   3      113.13      108.61      4.80 o 
 -14   2   3       21.75       23.23      4.12 o 
 -13   2   3      187.16      189.29      4.17 o 
 -12   2   3       42.76       41.88      2.76 o 
 -11   2   3      336.91      335.57      3.78 o 
 -10   2   3      768.65      812.50      7.76 o 
  -9   2   3        0.53        0.34      1.22 o 
  -8   2   3      453.10      485.19      8.28 o 
  -7   2   3      224.67      199.20      3.80 o 
  -6   2   3       94.19       71.30      1.99 o 
  -5   2   3     1006.51     1084.87      6.37 o 
  -4   2   3      807.06      695.30      6.14 o 
  -3   2   3     3039.03     3016.43     22.25 o 
  -2   2   3     2356.51     2296.16     17.44 o 
  -1   2   3       65.49       65.47      1.87 o 
   0   2   3     4752.88     4575.86     57.18 o 
   1   2   3     1391.82     1498.03      5.61 o 
   2   2   3     1057.82     1098.24      4.78 o 
   3   2   3      137.90      141.05      2.93 o 
   4   2   3      983.59      979.43     13.12 o 
   5   2   3      435.65      488.20      6.92 o 
   6   2   3      232.15      227.27      3.69 o 
   7   2   3      564.51      565.57      7.49 o 
   8   2   3      257.33      260.98      7.12 o 
   9   2   3       31.34       31.28      1.56 o 
  10   2   3       24.09       22.42      2.56 o 
  11   2   3       56.40       56.96      3.38 o 
  12   2   3      169.90      172.86      6.20 o 
  13   2   3      104.37      113.59      2.94 o 
 -15   3   3       37.82       40.74      4.23 o 
 -14   3   3      400.26      396.49     10.42 o 
 -13   3   3       64.22       61.15      2.38 o 
 -12   3   3       26.71       22.18      3.14 o 
 -11   3   3      123.77      112.92      3.29 o 
 -10   3   3      114.79      105.08      4.19 o 
  -9   3   3       51.10       51.40      2.45 o 
  -8   3   3     1832.02     1891.33     28.32 o 
  -7   3   3       42.43       47.97      1.81 o 
  -6   3   3      640.51      677.12      4.89 o 
  -5   3   3     1892.88     2079.06     12.88 o 
  -4   3   3      386.26      428.66      4.88 o 
  -3   3   3       20.59       12.34      1.32 o 
  -2   3   3      202.07      237.17      2.86 o 
  -1   3   3     2244.17     2337.38     15.06 o 
   0   3   3      518.53      502.97      6.05 o 
   1   3   3     2666.82     2757.72     22.22 o 
   2   3   3      980.63     1049.38     11.74 o 
   3   3   3      231.81      216.55      4.70 o 
   4   3   3      945.18     1052.48      5.90 o 
   5   3   3       34.66       38.48      1.86 o 
   6   3   3        0.26        0.26      0.69 o 
   7   3   3      163.74      168.92      3.70 o 
   8   3   3      158.15      139.93      7.42 o 
   9   3   3       23.66       24.89      3.00 o 
  10   3   3       46.58       46.28      3.36 o 
  11   3   3       23.82       14.74      3.64 o 
  12   3   3       88.46       81.77      3.75 o 
  13   3   3        1.00        1.54      1.46 o 
 -14   4   3       34.58       33.01      3.57 o 
 -13   4   3      266.66      259.85      9.28 o 
 -12   4   3      153.95      164.34      3.81 o 
 -11   4   3      125.61      120.72      2.08 o 
 -10   4   3      126.10      113.02      3.51 o 
  -9   4   3       81.88       66.72      2.29 o 
  -8   4   3     1555.50     1621.03     21.83 o 
  -7   4   3      399.98      427.72      8.36 o 
  -6   4   3      931.85      983.25      6.28 o 
  -5   4   3        2.34        1.37      0.67 o 
  -4   4   3      147.23      126.75      3.19 o 
  -3   4   3       88.26       77.80      3.32 o 
  -2   4   3      415.62      459.04      8.25 o 
  -1   4   3       47.85       43.91      2.58 o 
   0   4   3      216.53      293.86      4.54 o 
   1   4   3      151.78      159.78      2.68 o 
   2   4   3       15.75       15.07      1.30 o 
   3   4   3      122.12      108.51      3.64 o 
   4   4   3      590.37      603.69     17.24 o 
   5   4   3     1260.38     1370.06     22.83 o 
   6   4   3      239.33      224.40      4.23 o 
   7   4   3       13.80       13.88      2.64 o 
   8   4   3      135.72      133.02      3.63 o 
   9   4   3      616.57      648.42      9.32 o 
  10   4   3      134.05      137.06      6.44 o 
  11   4   3       89.20      100.44      4.37 o 
  12   4   3       77.55       82.84      2.74 o 
 -13   5   3        9.56        8.76      3.47 o 
 -12   5   3      174.75      169.82      9.36 o 
 -11   5   3      116.80      129.33      5.91 o 
 -10   5   3      102.65      103.43      2.67 o 
  -9   5   3       49.96       44.64      2.51 o 
  -8   5   3       26.93       23.30      2.57 o 
  -7   5   3      201.76      199.22      3.64 o 
  -6   5   3      433.02      443.01      4.63 o 
  -5   5   3       23.57       29.27      2.55 o 
  -4   5   3       76.09       82.47      4.69 o 
  -3   5   3       21.39       21.13      3.11 o 
  -2   5   3      567.93      563.59      5.06 o 
  -1   5   3      220.97      260.16      2.78 o 
   0   5   3       77.44       93.15      1.53 o 
   1   5   3        6.10        6.96      0.70 o 
   2   5   3       35.49       31.67      1.49 o 
   3   5   3      389.90      374.28      6.62 o 
   4   5   3      129.25      129.40      3.92 o 
   5   5   3       26.46       24.29      3.92 o 
   6   5   3       42.76       56.22      4.10 o 
   7   5   3      637.06      665.59     12.64 o 
   8   5   3     1142.52     1233.20     16.02 o 
   9   5   3        0.02        0.35      1.05 o 
  10   5   3        4.59        4.63      1.53 o 
  11   5   3       13.48       10.27      2.26 o 
 -12   6   3      169.52      187.97      6.34 o 
 -11   6   3        0.02       -0.21      3.68 o 
 -10   6   3       31.36       26.66      4.66 o 
  -9   6   3      656.43      679.63      8.16 o 
  -8   6   3       15.94       21.66      3.08 o 
  -7   6   3       35.93       35.65      4.93 o 
  -6   6   3        6.30        8.94      2.14 o 
  -5   6   3       30.11       30.40      2.54 o 
  -4   6   3       51.42       52.12      2.09 o 
  -3   6   3      427.77      415.95      4.88 o 
  -2   6   3     1343.23     1435.35     22.77 o 
  -1   6   3      289.72      295.86      8.76 o 
   0   6   3      481.27      443.80      5.20 o 
   1   6   3      116.41      118.32      2.72 o 
   2   6   3       87.38       87.24      2.42 o 
   3   6   3        1.44        1.56      0.59 o 
   4   6   3       37.59       28.31      2.11 o 
   5   6   3      159.24      153.85      3.84 o 
   6   6   3       60.84       49.08      3.23 o 
   7   6   3        0.02        0.52      0.78 o 
   8   6   3       99.66       96.52      2.90 o 
   9   6   3       16.01       20.33      2.75 o 
  10   6   3        0.79        1.38      1.73 o 
 -11   7   3       59.59       69.21      8.62 o 
 -10   7   3       15.09        6.31      2.75 o 
  -9   7   3       59.35       55.32      2.93 o 
  -8   7   3        1.48        2.05      1.13 o 
  -7   7   3      392.78      429.25      6.14 o 
  -6   7   3      135.76      170.27      3.06 o 
  -5   7   3      486.08      507.75      8.24 o 
  -4   7   3       61.24       45.61      2.45 o 
  -3   7   3       26.71       24.63      3.65 o 
  -2   7   3      531.97      491.27     10.70 o 
  -1   7   3      938.91      993.94     16.94 o 
   0   7   3      189.91      204.92      4.72 o 
   1   7   3        0.06        0.01      0.73 o 
   2   7   3      282.23      266.87     10.94 o 
   3   7   3       65.86       66.90      3.74 o 
   4   7   3      124.84      116.51      2.26 o 
   5   7   3      350.10      353.28      8.14 o 
   6   7   3        6.31        5.51      1.96 o 
   7   7   3        0.29        0.43      2.21 o 
   8   7   3        2.65        1.20      1.57 o 
   9   7   3        0.21        1.29      1.09 o 
  -9   8   3       18.08       12.00      5.33 o 
  -8   8   3        2.09        2.61      1.52 o 
  -7   8   3       96.50       98.00      3.65 o 
  -6   8   3      276.34      295.61      9.06 o 
  -5   8   3      289.39      285.67      6.22 o 
  -4   8   3       21.70       20.84      3.30 o 
  -3   8   3      205.29      196.28      9.85 o 
  -2   8   3      183.12      190.90      3.95 o 
  -1   8   3       35.31       35.08      3.00 o 
   0   8   3        1.13        1.52      0.69 o 
   1   8   3      122.18      119.45      4.13 o 
   2   8   3        9.62       14.92      3.73 o 
   3   8   3        1.93        6.18      2.88 o 
   4   8   3       51.40       36.83     15.71 o 
   5   8   3       52.16       56.49      4.18 o 
   6   8   3      291.51      303.40      7.05 o 
   7   8   3      100.53      105.05      5.11 o 
  -6   9   3        3.23        3.70      2.31 o 
  -5   9   3        2.70        2.21      2.58 o 
  -4   9   3       18.20       25.09      7.23 o 
  -3   9   3       55.86       59.92      4.44 o 
  -2   9   3        0.95       -0.14      1.02 o 
  -1   9   3        6.77        6.11      2.66 o 
   0   9   3       59.78       56.15      5.43 o 
   1   9   3      301.94      302.46      5.89 o 
   2   9   3      378.83      454.54      7.84 o 
   3   9   3       22.64       12.38      6.08 o 
   4   9   3       73.37       68.91      4.67 o 
 -16   0   4       30.86       20.04      6.11 o 
 -15   0   4     1557.13     1805.88     46.50 o 
 -14   0   4       61.99       50.69      4.28 o 
 -13   0   4        2.05       -0.08      1.27 o 
 -12   0   4      533.20      558.93     16.47 o 
 -11   0   4       87.55       69.96      4.90 o 
 -10   0   4      111.92       94.24      4.35 o 
  -9   0   4      367.45      414.98      6.12 o 
  -8   0   4     1930.54     2105.88     81.12 o 
  -7   0   4       88.94      112.19      4.30 o 
  -6   0   4     1334.47     1488.37     13.32 o 
  -5   0   4      248.14      257.71      3.43 o 
  -4   0   4      703.13      740.64      5.94 o 
  -3   0   4     8354.11     8188.69    125.18 o 
  -2   0   4     5879.06     5815.57     46.51 o 
  -1   0   4     6215.56     5790.29     51.99 o 
   0   0   4      402.62      311.79      2.45 o 
   1   0   4     4217.85     4235.69     25.44 o 
   2   0   4     2541.78     2415.14     38.31 o 
   3   0   4      664.94      697.23     14.86 o 
   4   0   4       65.28       73.87      5.74 o 
   5   0   4      100.30      106.68      2.55 o 
   6   0   4      405.88      408.19     11.29 o 
   7   0   4       24.95       31.24      3.73 o 
   8   0   4      100.51      103.59      5.73 o 
   9   0   4      224.77      240.83      4.67 o 
  10   0   4        6.82        5.46      1.70 o 
  11   0   4        0.01        0.82      1.72 o 
  12   0   4       50.97       48.19      4.64 o 
  13   0   4        3.62        5.38      2.76 o 
 -16   1   4      157.47      154.37      4.31 o 
 -15   1   4        0.82        0.40      1.00 o 
 -14   1   4       96.76       90.56      2.71 o 
 -13   1   4      704.51      770.63      9.10 o 
 -12   1   4       70.35       68.33      2.53 o 
 -11   1   4      311.48      306.39      4.04 o 
 -10   1   4      459.82      463.02      5.21 o 
  -9   1   4      478.73      511.76      4.71 o 
  -8   1   4      103.11      119.54      3.14 o 
  -7   1   4      175.30      147.82      3.01 o 
  -6   1   4      671.49      760.86      7.63 o 
  -5   1   4        0.02        1.50      0.59 o 
  -4   1   4      810.82      786.69      4.16 o 
  -3   1   4     2380.20     2318.15     14.00 o 
  -2   1   4     2127.22     1931.43     16.35 o 
  -1   1   4     4611.51     4663.37     23.04 o 
   0   1   4     9026.64     8219.50    347.10 o 
   1   1   4     1685.35     1712.01     18.35 o 
   2   1   4      301.77      279.70      3.62 o 
   3   1   4       68.97       80.90      1.70 o 
   4   1   4      716.55      756.19      7.52 o 
   5   1   4      859.09      903.77      6.87 o 
   6   1   4      868.36      949.72     11.29 o 
   7   1   4       37.55       33.66      1.53 o 
   8   1   4        2.69        0.61      0.95 o 
   9   1   4      193.14      194.01      5.63 o 
  10   1   4      730.07      816.64     11.89 o 
  11   1   4        9.40        6.83      1.71 o 
  12   1   4       66.25       56.99      4.16 o 
  13   1   4       18.56       21.29      3.29 o 
 -15   2   4       10.43        6.98      1.82 o 
 -14   2   4       25.30       18.32      2.51 o 
 -13   2   4       25.19       24.53      3.50 o 
 -12   2   4        0.11        1.89      0.94 o 
 -11   2   4      238.17      225.87      3.61 o 
 -10   2   4       26.96       27.54      3.78 o 
  -9   2   4      205.85      218.15      4.19 o 
  -8   2   4        4.79       10.31      1.65 o 
  -7   2   4       25.78       20.07      1.31 o 
  -6   2   4     5674.16     5942.34     40.27 o 
  -5   2   4     1178.01     1215.43      9.08 o 
  -4   2   4        9.42       10.64      1.01 o 
  -3   2   4      393.94      314.45      1.54 o 
  -2   2   4       14.79        8.76      0.89 o 
  -1   2   4      377.90      327.24      4.58 o 
   0   2   4    12907.30    13300.47    352.26 o 
   1   2   4      325.66      359.86      2.55 o 
   2   2   4      109.57       88.17      1.49 o 
   3   2   4      867.35      959.02     23.47 o 
   4   2   4     1674.15     1755.76      9.07 o 
   5   2   4     2576.68     2810.51     48.00 o 
   6   2   4      402.16      384.31      7.71 o 
   7   2   4        0.41        0.81      0.57 o 
   8   2   4      101.35      103.64      2.57 o 
   9   2   4       38.03       33.47      3.14 o 
  10   2   4       73.11       73.79      3.08 o 
  11   2   4      252.69      267.50      7.97 o 
  12   2   4       50.33       48.79      3.84 o 
  13   2   4       24.00       18.28      3.06 o 
 -15   3   4       24.32       17.58      4.67 o 
 -14   3   4        0.64        0.05      1.28 o 
 -13   3   4       46.56       50.13      3.65 o 
 -12   3   4      463.88      485.26      6.86 o 
 -11   3   4       69.24       59.99      2.15 o 
 -10   3   4      358.90      380.55      4.35 o 
  -9   3   4      854.68      879.06      9.58 o 
  -8   3   4      134.60      123.05      3.17 o 
  -7   3   4      274.08      286.38      4.67 o 
  -6   3   4      376.26      380.57      2.11 o 
  -5   3   4       80.81       94.98      1.93 o 
  -4   3   4     5882.52     6537.36     74.28 o 
  -3   3   4     3400.02     3464.61     31.00 o 
  -2   3   4     1581.57     1652.18     13.50 o 
  -1   3   4      408.46      445.65      4.66 o 
   0   3   4       67.83       84.49      1.41 o 
   1   3   4      785.70      700.06      6.65 o 
   2   3   4      891.60      968.02      5.58 o 
   3   3   4       84.72       82.79      3.12 o 
   4   3   4      318.29      346.09      3.79 o 
   5   3   4       85.46       93.38      2.98 o 
   6   3   4       32.40       32.14      3.62 o 
   7   3   4      247.65      244.06      4.93 o 
   8   3   4       43.94       43.40      3.18 o 
   9   3   4        0.55        0.60      1.17 o 
  10   3   4        6.83        4.93      1.34 o 
  11   3   4       44.75       48.26      2.91 o 
  12   3   4       31.01       21.19      4.63 o 
 -14   4   4       47.69       44.90      2.87 o 
 -13   4   4       16.74        9.71      1.85 o 
 -12   4   4      392.01      364.44      5.09 o 
 -11   4   4      359.26      360.47      8.19 o 
 -10   4   4      125.93      104.94      3.96 o 
  -9   4   4      321.24      351.72      4.40 o 
  -8   4   4      902.93      889.41     15.63 o 
  -7   4   4      509.73      501.01      6.61 o 
  -6   4   4      238.34      226.80      2.89 o 
  -5   4   4       47.85       48.28      1.10 o 
  -4   4   4        3.16        1.03      1.62 o 
  -3   4   4       11.33        3.69      0.85 o 
  -2   4   4       19.44       21.87      2.30 o 
  -1   4   4       83.26       82.29      1.58 o 
   0   4   4      134.69      143.95      2.21 o 
   1   4   4     1414.32     1528.94     13.36 o 
   2   4   4        3.75        3.20      0.51 o 
   3   4   4      461.23      467.86      6.52 o 
   4   4   4       25.75       28.48      2.57 o 
   5   4   4       45.80       45.31      2.37 o 
   6   4   4      290.46      288.45      3.87 o 
   7   4   4      138.95      147.77      3.27 o 
   8   4   4       13.13       17.57      2.47 o 
   9   4   4      229.13      221.25      6.90 o 
  10   4   4      184.19      201.95      4.47 o 
  11   4   4        0.01        0.96      1.17 o 
  12   4   4        2.78        0.96      1.13 o 
 -14   5   4       17.82       16.64      7.10 o 
 -13   5   4        3.97        4.43      2.15 o 
 -12   5   4       56.80       59.90      4.84 o 
 -11   5   4      153.55      169.85      3.68 o 
 -10   5   4      201.58      212.61      7.26 o 
  -9   5   4      215.90      207.65      4.61 o 
  -8   5   4      104.58      106.25      1.96 o 
  -7   5   4        4.64        5.80      1.11 o 
  -6   5   4      119.20      106.84      2.79 o 
  -5   5   4       45.18       33.19      2.55 o 
  -4   5   4        6.46        5.11      1.25 o 
  -3   5   4       78.64       79.02      4.81 o 
  -2   5   4       44.59       47.38      2.05 o 
  -1   5   4        3.97        2.54      0.44 o 
   0   5   4        0.01        0.48      0.32 o 
   1   5   4       96.26       94.29      1.64 o 
   2   5   4      124.25      123.49      2.40 o 
   3   5   4       50.64       48.22      2.45 o 
   4   5   4      895.03      894.75     20.72 o 
   5   5   4      169.43      169.73      5.56 o 
   6   5   4      346.67      328.65      9.01 o 
   7   5   4       26.38       24.93      2.82 o 
   8   5   4        3.70        3.95      1.22 o 
   9   5   4      136.11      142.84      3.97 o 
  10   5   4       62.21       65.61      3.27 o 
  11   5   4        2.70        2.96      1.21 o 
 -12   6   4       63.41       59.82      7.27 o 
 -11   6   4      490.67      535.87     17.18 o 
 -10   6   4       39.52       36.04      4.19 o 
  -9   6   4      195.92      195.67      7.09 o 
  -8   6   4       33.69       23.36      4.14 o 
  -7   6   4       45.72       44.00      2.20 o 
  -6   6   4      103.17       98.32      3.04 o 
  -5   6   4       39.07       40.14      3.37 o 
  -4   6   4        6.04        5.94      1.57 o 
  -3   6   4       41.17       49.14      2.31 o 
  -2   6   4      857.94      931.55     13.23 o 
  -1   6   4     1522.26     1608.92     16.31 o 
   0   6   4      315.95      281.39     11.30 o 
   1   6   4      324.43      324.51     10.05 o 
   2   6   4      352.62      348.24      3.74 o 
   3   6   4      234.62      240.93      4.17 o 
   4   6   4      158.69      144.82      3.86 o 
   5   6   4        5.02        2.18      0.77 o 
   6   6   4      518.48      512.19      7.00 o 
   7   6   4      124.97      109.64      4.92 o 
   8   6   4        2.30        1.51      1.00 o 
   9   6   4       76.63       67.36      2.50 o 
  10   6   4        0.86       -0.31      2.00 o 
 -11   7   4       10.20        5.31      3.35 o 
 -10   7   4      169.54      175.16      5.32 o 
  -9   7   4        3.54        0.89      1.06 o 
  -8   7   4       61.70       59.84      3.90 o 
  -7   7   4      110.43      111.61      2.54 o 
  -6   7   4       54.36       53.04      2.39 o 
  -5   7   4       12.62       11.69      2.37 o 
  -4   7   4      865.35      937.29     14.80 o 
  -3   7   4      274.75      258.11      8.11 o 
  -2   7   4       66.92       71.76      3.20 o 
  -1   7   4       64.98       52.91      4.23 o 
   0   7   4       16.16       15.30      2.41 o 
   1   7   4      612.14      641.26     10.58 o 
   2   7   4      328.86      326.55      5.55 o 
   3   7   4        0.32        0.08      0.54 o 
   4   7   4        1.25        1.16      1.10 o 
   5   7   4       32.18       23.47      4.33 o 
   6   7   4       34.44       38.10      2.75 o 
   7   7   4        1.43        3.25      1.55 o 
   8   7   4       20.10       14.69      4.05 o 
  -9   8   4        8.85        6.33      2.02 o 
  -8   8   4       98.99      107.44      3.50 o 
  -7   8   4        9.78       11.36      2.72 o 
  -6   8   4       36.14       30.02      5.55 o 
  -5   8   4      178.74      189.45      6.05 o 
  -4   8   4        5.74        9.75      1.92 o 
  -3   8   4        0.84        1.35      0.75 o 
  -2   8   4      730.72      703.17      9.54 o 
  -1   8   4      213.03      220.75      4.12 o 
   0   8   4        5.54        2.09      2.00 o 
   1   8   4        0.08        1.91      1.85 o 
   2   8   4       58.04       46.70      6.35 o 
   3   8   4       11.29        8.17      4.82 o 
   4   8   4       51.94       34.92     15.38 o 
   5   8   4      238.13      238.10     13.02 o 
   6   8   4       20.58       23.03      6.51 o 
  -6   9   4        0.09        0.97      1.78 o 
  -5   9   4       11.32        9.03      3.37 o 
  -4   9   4      102.20       89.46      7.71 o 
  -3   9   4       39.03       32.93      2.97 o 
  -2   9   4       46.57       39.76      2.47 o 
  -1   9   4       63.76       72.87      3.57 o 
   0   9   4      232.78      270.22      5.37 o 
   1   9   4       12.64       11.07      5.48 o 
   2   9   4       16.63       14.21      6.67 o 
   3   9   4        1.96        0.22      2.17 o 
 -16   1   5       54.35       52.90      6.69 o 
 -15   1   5        0.02        0.85      1.06 o 
 -14   1   5       11.87       10.51      1.73 o 
 -13   1   5       16.87       20.33      2.27 o 
 -12   1   5        5.80        6.46      1.78 o 
 -11   1   5      464.23      460.24     11.10 o 
 -10   1   5        4.25        2.64      0.88 o 
  -9   1   5        1.01        2.69      1.09 o 
  -8   1   5      403.49      382.36      3.42 o 
  -7   1   5      687.24      781.17     10.33 o 
  -6   1   5     2544.06     2652.83     12.63 o 
  -5   1   5     1702.86     1800.90     12.21 o 
  -4   1   5        9.46        3.18      0.57 o 
  -3   1   5        1.31        1.93      0.49 o 
  -2   1   5     3650.88     3423.15     23.81 o 
   0   1   5      389.61      369.45      6.12 o 
   1   1   5     7412.92     7643.00     82.70 o 
   2   1   5      183.56      209.75      5.00 o 
   3   1   5     2731.67     2732.34     56.57 o 
   4   1   5     1830.23     1906.55     18.45 o 
   5   1   5      736.64      764.27      9.89 o 
   6   1   5        2.20        1.60      0.50 o 
   7   1   5       41.12       41.70      1.81 o 
   8   1   5      177.64      177.85      3.22 o 
   9   1   5      228.08      243.89      3.08 o 
  10   1   5       58.29       56.31      3.58 o 
  11   1   5       16.55       14.70      2.68 o 
  12   1   5        1.27        1.83      1.04 o 
 -16   2   5        0.29        0.34      1.19 o 
 -15   2   5       83.34       95.62      3.09 o 
 -14   2   5        0.53        1.52      1.05 o 
 -13   2   5        0.01        1.90      1.27 o 
 -12   2   5      162.82      156.18      4.32 o 
 -11   2   5       34.98       37.80      2.21 o 
 -10   2   5       47.37       47.02      2.32 o 
  -9   2   5       10.84        9.48      1.57 o 
  -8   2   5      618.63      663.82      5.55 o 
  -7   2   5      273.83      236.05      3.39 o 
  -6   2   5      807.58      844.97      5.13 o 
  -5   2   5     1797.93     1751.81     10.37 o 
  -4   2   5        9.39        3.79      0.75 o 
  -3   2   5     1706.41     1726.81     10.79 o 
  -2   2   5      478.40      449.98      4.71 o 
  -1   2   5       15.06        2.79      0.53 o 
   0   2   5      535.07      466.47      4.91 o 
   1   2   5     1295.17     1386.93     15.01 o 
   2   2   5     1089.29     1065.14     10.44 o 
   3   2   5     4753.33     4771.74    169.89 o 
   4   2   5      194.27      208.53      4.34 o 
   5   2   5       71.09       67.52      1.66 o 
   6   2   5      876.09      917.12     12.68 o 
   7   2   5        1.35        0.48      0.35 o 
   8   2   5      682.64      716.21     10.78 o 
   9   2   5      118.64      119.40      2.45 o 
  10   2   5      251.37      271.99      4.47 o 
  11   2   5       74.51       79.47      2.59 o 
  12   2   5       85.19       96.31      4.86 o 
 -15   3   5       29.91       32.32      3.11 o 
 -14   3   5        6.56        3.99      1.07 o 
 -13   3   5       58.71       54.03      3.01 o 
 -12   3   5      693.79      712.25     10.39 o 
 -11   3   5      325.00      335.06      6.05 o 
 -10   3   5       17.49       18.09      2.10 o 
  -9   3   5       82.67       80.78      2.56 o 
  -8   3   5       21.13       23.88      2.12 o 
  -7   3   5        7.34        6.40      0.96 o 
  -6   3   5       99.50      101.46      1.95 o 
  -5   3   5      220.71      216.29      2.22 o 
  -4   3   5      258.14      279.59      4.02 o 
  -3   3   5     1580.03     1683.61      8.75 o 
  -2   3   5      693.70      759.83      4.02 o 
  -1   3   5       17.92       17.29      0.98 o 
   0   3   5     2056.66     2212.93     11.62 o 
   1   3   5      905.65      908.17      7.38 o 
   2   3   5        1.70        0.56      1.15 o 
   3   3   5       67.33       73.56      2.53 o 
   4   3   5       94.30      101.54      2.77 o 
   5   3   5      475.05      473.95      8.64 o 
   6   3   5       76.59       75.94      3.70 o 
   7   3   5       13.38       16.06      2.20 o 
   8   3   5      123.45      130.44      4.63 o 
   9   3   5        0.99        2.05      1.50 o 
  10   3   5        0.91        2.65      1.99 o 
  11   3   5       71.16       67.45      4.87 o 
  12   3   5       35.04       26.84      5.05 o 
 -15   4   5       36.29       44.97      8.43 o 
 -14   4   5      156.78      165.02      4.86 o 
 -13   4   5       73.83       70.70      2.14 o 
 -12   4   5      285.73      277.14      5.34 o 
 -11   4   5       24.30       31.40      2.18 o 
 -10   4   5      175.30      182.85     10.19 o 
  -9   4   5     1571.04     1542.45     31.45 o 
  -8   4   5      270.80      233.43      7.87 o 
  -7   4   5      264.88      250.50      5.30 o 
  -6   4   5      640.44      675.17      8.73 o 
  -5   4   5      711.42      709.05     16.77 o 
  -4   4   5       51.46       41.89      1.89 o 
  -3   4   5     1567.71     1615.27     14.46 o 
  -2   4   5      414.41      388.21      7.23 o 
  -1   4   5     3742.13     3723.55     42.59 o 
   0   4   5      300.44      307.47      3.39 o 
   1   4   5      172.88      171.62      2.41 o 
   2   4   5      473.80      429.27      5.51 o 
   3   4   5      172.90      173.56      4.66 o 
   4   4   5      574.45      636.23      8.06 o 
   5   4   5        0.16        0.85      0.92 o 
   6   4   5      779.29      826.65     16.00 o 
   7   4   5      209.08      211.65      4.98 o 
   8   4   5      122.69      115.71      3.53 o 
   9   4   5       49.29       50.01      4.20 o 
  10   4   5      366.24      405.95     14.76 o 
  11   4   5        4.15        2.94      1.52 o 
 -14   5   5        0.49        2.61      1.92 o 
 -13   5   5        7.17        5.84      3.03 o 
 -12   5   5       27.88       28.91      3.20 o 
 -11   5   5        9.26        5.23      1.76 o 
 -10   5   5      448.06      447.58      5.75 o 
  -9   5   5      118.66      114.83      3.03 o 
  -8   5   5       22.70       14.06      2.13 o 
  -7   5   5       75.51       61.44      3.49 o 
  -6   5   5      271.66      276.73      5.36 o 
  -5   5   5      133.59      120.65      4.65 o 
  -4   5   5      953.43     1006.09     16.90 o 
  -3   5   5      467.27      484.04      8.79 o 
  -2   5   5       31.15       39.50      1.72 o 
  -1   5   5       38.35       26.24      1.77 o 
   0   5   5      232.85      193.37      3.00 o 
   1   5   5       10.33       11.16      1.00 o 
   2   5   5       85.86       73.04      2.06 o 
   3   5   5       29.26       25.00      3.60 o 
   4   5   5       76.73       65.38      2.61 o 
   5   5   5       28.00       30.73      4.44 o 
   6   5   5       13.41       10.70      2.08 o 
   7   5   5      414.14      401.21     10.77 o 
   8   5   5       17.14       19.32      2.42 o 
   9   5   5        0.02        0.31      1.39 o 
  10   5   5       51.45       44.77      3.22 o 
 -13   6   5        2.34        3.03      1.58 o 
 -12   6   5       25.04       21.00      5.74 o 
 -11   6   5      155.48      139.85      5.97 o 
 -10   6   5        0.27       -0.77      1.51 o 
  -9   6   5      156.24      162.48      3.35 o 
  -8   6   5      141.33      143.73      4.01 o 
  -7   6   5      462.47      445.82      9.99 o 
  -6   6   5      304.44      324.98      6.39 o 
  -5   6   5      395.26      397.62      5.46 o 
  -4   6   5      247.86      258.18      5.95 o 
  -3   6   5       10.94       13.08      1.70 o 
  -2   6   5      418.16      474.09      5.37 o 
  -1   6   5     1491.36     1498.41     22.56 o 
   0   6   5      896.31      893.32     10.01 o 
   1   6   5        5.76        2.43      0.59 o 
   2   6   5       51.86       52.53      1.37 o 
   3   6   5      180.09      185.62      4.59 o 
   4   6   5        0.13        0.99      0.90 o 
   5   6   5      242.45      264.36      4.20 o 
   6   6   5      235.11      246.64      4.78 o 
   7   6   5      139.32      140.37      5.30 o 
   8   6   5       19.12        8.74      2.30 o 
   9   6   5        0.94        1.13      0.86 o 
 -11   7   5      123.54      153.61      4.02 o 
 -10   7   5       61.79       59.53      4.24 o 
  -9   7   5       80.58       95.51      4.04 o 
  -8   7   5       22.07       11.70      2.53 o 
  -7   7   5        8.06        6.23      1.32 o 
  -6   7   5       50.13       45.14      3.11 o 
  -5   7   5        0.71        0.93      1.00 o 
  -4   7   5        3.92        3.88      1.52 o 
  -3   7   5        0.21        0.43      0.92 o 
  -2   7   5        7.87       12.86      2.24 o 
  -1   7   5      345.55      347.67      5.89 o 
   0   7   5        3.29        1.55      1.07 o 
   1   7   5        5.78        2.81      1.47 o 
   2   7   5        6.83        4.81      1.34 o 
   3   7   5       16.47       14.54      2.13 o 
   4   7   5      228.69      218.87      3.52 o 
   5   7   5        5.96        5.45      2.10 o 
   6   7   5       17.64       15.87      3.78 o 
   7   7   5        6.88        1.84      3.19 o 
   8   7   5       43.94       48.99      3.46 o 
  -9   8   5       22.33       22.25      7.92 o 
  -8   8   5       25.13       21.70      4.18 o 
  -7   8   5        2.03        2.30      1.48 o 
  -6   8   5        1.70        1.57      2.01 o 
  -5   8   5       48.28       46.28      3.61 o 
  -4   8   5      102.20      108.25      2.91 o 
  -3   8   5      124.65      125.42      2.79 o 
  -2   8   5       19.59       25.88      1.88 o 
  -1   8   5       58.85       51.84      3.35 o 
   0   8   5      296.02      315.15      9.27 o 
   1   8   5       34.52       28.02     11.34 o 
   2   8   5      217.85      208.85     14.16 o 
   3   8   5       17.90       14.64      4.64 o 
   4   8   5       49.27       59.23      7.68 o 
   5   8   5        0.25        3.79      3.17 o 
   6   8   5      101.19      100.01     13.63 o 
  -6   9   5        9.90        6.92      1.89 o 
  -5   9   5       19.52       10.10      3.67 o 
  -4   9   5       16.56        8.99      3.72 o 
  -3   9   5      105.10       94.69      6.48 o 
  -2   9   5       65.44       97.81      3.98 o 
  -1   9   5       86.64       81.71      6.86 o 
   0   9   5       60.13       59.68      4.08 o 
   1   9   5      194.37      184.80     11.07 o 
   2   9   5        0.37        1.88      1.78 o 
 -16   0   6        0.20       -1.52      1.77 o 
 -15   0   6       43.38       25.72      8.09 o 
 -14   0   6      713.26      776.04     15.98 o 
 -13   0   6     3764.40     3985.98     30.74 o 
 -12   0   6        3.30        2.75      2.03 o 
 -11   0   6      250.66      263.64      6.49 o 
 -10   0   6     1765.79     1774.16     36.81 o 
  -9   0   6       64.61       63.96      4.18 o 
  -8   0   6      110.28       99.54      3.84 o 
  -7   0   6      606.10      495.85     11.41 o 
  -6   0   6       41.19       27.20      3.04 o 
  -5   0   6     1092.81     1148.64     14.66 o 
  -4   0   6      680.66      752.85     10.95 o 
  -3   0   6     4876.43     4818.72     23.94 o 
  -2   0   6        0.05        0.08      0.66 o 
  -1   0   6      961.11     1002.69      6.71 o 
   0   0   6     2389.19     2292.04     27.81 o 
   1   0   6      108.37      101.44      2.46 o 
   2   0   6     3121.04     2983.07     24.85 o 
   3   0   6      381.45      375.99      6.57 o 
   4   0   6      226.11      236.54      2.63 o 
   5   0   6      263.03      262.52      3.78 o 
   6   0   6       74.72       87.20      7.58 o 
   7   0   6      253.94      254.16      6.39 o 
   8   0   6       10.07       10.63      2.15 o 
   9   0   6       24.00       27.82      2.51 o 
  10   0   6      109.37      120.25      4.41 o 
  11   0   6      477.01      532.81     28.24 o 
  12   0   6       84.20       74.72     11.34 o 
 -16   1   6       26.26       20.87      4.15 o 
 -15   1   6        8.21        2.85      1.43 o 
 -14   1   6       90.10       86.32      2.71 o 
 -13   1   6      875.20      881.05     10.34 o 
 -12   1   6      226.91      256.26      5.32 o 
 -11   1   6      435.68      439.38      9.43 o 
 -10   1   6       84.51       88.06      3.32 o 
  -9   1   6      420.53      443.96      7.32 o 
  -8   1   6      331.20      336.06      4.29 o 
  -7   1   6      206.68      195.81      3.94 o 
  -6   1   6     2072.76     2195.34     18.11 o 
  -5   1   6     2232.61     2239.82     21.57 o 
  -4   1   6     2896.07     3113.39     17.69 o 
  -3   1   6     1642.16     1760.34     16.48 o 
  -2   1   6     1427.38     1382.72      9.35 o 
  -1   1   6     3781.52     3684.05     22.92 o 
   0   1   6      437.16      441.86      5.19 o 
   2   1   6      520.08      551.17      7.82 o 
   3   1   6       20.68       24.52      1.28 o 
   4   1   6      144.08      130.01      2.58 o 
   5   1   6      160.36      161.54      4.87 o 
   6   1   6      424.99      439.11      7.47 o 
   7   1   6        3.57        3.36      0.79 o 
   8   1   6      209.77      226.07      4.76 o 
   9   1   6        6.23        4.80      1.19 o 
  10   1   6      223.71      236.30      6.37 o 
  11   1   6        6.62        6.07      1.52 o 
  12   1   6      235.15      232.48      5.30 o 
 -16   2   6        6.15        3.73      1.08 o 
 -15   2   6       38.13       27.92      5.41 o 
 -14   2   6       22.02       17.01      2.93 o 
 -13   2   6       23.63       19.11      3.37 o 
 -12   2   6        4.95        4.06      1.53 o 
 -11   2   6        8.50        8.41      1.87 o 
 -10   2   6       54.69       49.57      2.78 o 
  -9   2   6       66.14       76.64      3.96 o 
  -8   2   6       60.67       54.81      2.26 o 
  -7   2   6      184.65      219.62      4.32 o 
  -6   2   6        6.50        6.39      0.92 o 
  -5   2   6        4.73        0.66      0.61 o 
  -4   2   6      292.68      287.78      3.78 o 
  -3   2   6     1943.89     1993.67     16.47 o 
  -2   2   6      572.57      638.11      6.12 o 
  -1   2   6      313.26      249.52      3.00 o 
   0   2   6      285.63      307.99      3.55 o 
   1   2   6     2073.10     2026.93     10.84 o 
   2   2   6      508.99      543.70      7.49 o 
   3   2   6     6620.04     7080.79    113.29 o 
   4   2   6      310.27      328.95     10.58 o 
   5   2   6       10.25        5.75      1.30 o 
   6   2   6      157.58      159.39      2.53 o 
   7   2   6      384.36      395.95      5.76 o 
   8   2   6      181.31      178.59      6.97 o 
   9   2   6       20.40       17.90      2.84 o 
  10   2   6      109.93      105.48      3.46 o 
  11   2   6       53.09       49.34      3.01 o 
  12   2   6       44.83       40.55      4.06 o 
 -15   3   6       54.26       46.41      3.28 o 
 -14   3   6       55.70       53.30      3.61 o 
 -13   3   6      119.22      115.56      3.85 o 
 -12   3   6       36.37       29.38      2.37 o 
 -11   3   6     1404.28     1478.67     21.98 o 
 -10   3   6     1641.40     1687.29     16.63 o 
  -9   3   6      175.10      174.24      3.27 o 
  -8   3   6      147.87      145.04      3.25 o 
  -7   3   6       18.78       14.22      1.15 o 
  -6   3   6       43.48       32.64      1.61 o 
  -5   3   6      493.66      528.40      4.08 o 
  -4   3   6      313.54      314.04      2.07 o 
  -3   3   6      134.66      131.00      4.97 o 
  -2   3   6       47.45       63.49      1.67 o 
  -1   3   6     1440.77     1498.02      6.35 o 
   0   3   6       51.54       69.63      1.93 o 
   1   3   6      844.38      879.40     12.76 o 
   2   3   6      501.64      504.21      5.42 o 
   3   3   6     1314.83     1391.69     12.29 o 
   4   3   6       40.93       47.37      1.88 o 
   5   3   6      313.65      339.51      6.01 o 
   6   3   6      360.78      377.58     11.71 o 
   7   3   6      261.41      263.66      5.75 o 
   8   3   6      526.28      581.59     10.25 o 
   9   3   6      632.30      711.87     13.57 o 
  10   3   6      160.55      175.69      6.48 o 
  11   3   6      115.16      117.36      3.03 o 
 -15   4   6       92.10      100.29      6.46 o 
 -14   4   6       68.90       65.88      3.10 o 
 -13   4   6      102.68       98.68      3.50 o 
 -12   4   6       69.06       72.34      5.38 o 
 -11   4   6        4.81        4.35      1.20 o 
 -10   4   6      371.18      342.40      7.36 o 
  -9   4   6      197.30      180.46      2.80 o 
  -8   4   6       62.84       84.91      2.36 o 
  -7   4   6      160.05      153.67      3.26 o 
  -6   4   6       39.32       30.85      2.59 o 
  -5   4   6       53.58       53.30      1.38 o 
  -4   4   6        7.14        7.42      1.83 o 
  -3   4   6       69.65       79.95      2.90 o 
  -2   4   6        5.30        2.22      0.53 o 
  -1   4   6      144.41      146.60      3.04 o 
   0   4   6     2480.07     2602.25     14.32 o 
   1   4   6        0.16        0.42      0.22 o 
   2   4   6        0.05       -0.85      1.24 o 
   3   4   6      160.92      169.70      3.08 o 
   4   4   6      266.81      265.83      4.71 o 
   5   4   6        0.86        0.06      0.69 o 
   6   4   6      180.02      184.87      5.85 o 
   7   4   6      175.00      173.71      6.44 o 
   8   4   6      301.79      309.86      5.51 o 
   9   4   6        8.48       11.53      2.74 o 
  10   4   6       91.79       87.28      5.30 o 
  11   4   6        7.37        6.06      1.57 o 
 -14   5   6        0.28       -1.12      1.84 o 
 -13   5   6        1.30        5.41      1.58 o 
 -12   5   6        6.23        6.90      2.13 o 
 -11   5   6      324.56      323.50      6.61 o 
 -10   5   6      466.81      451.00      5.92 o 
  -9   5   6      217.82      244.37      7.98 o 
  -8   5   6     1025.04     1045.26     10.67 o 
  -7   5   6      358.38      372.50      5.34 o 
  -6   5   6       11.06        6.82      2.08 o 
  -5   5   6      318.04      327.70      8.45 o 
  -4   5   6      243.13      254.29      4.35 o 
  -3   5   6      182.19      188.56      4.79 o 
  -2   5   6      271.39      254.50      5.80 o 
  -1   5   6      595.02      635.57      8.43 o 
   0   5   6      481.59      505.10      4.44 o 
   1   5   6       89.39       79.42      3.66 o 
   2   5   6       94.62       83.23      6.32 o 
   3   5   6       10.67       11.65      1.79 o 
   4   5   6        9.71       10.06      1.93 o 
   5   5   6       12.77       11.11      1.70 o 
   6   5   6       14.86       10.86      1.59 o 
   7   5   6        0.05        1.89      0.90 o 
   8   5   6      110.05      104.62      4.11 o 
   9   5   6       10.03        4.46      2.29 o 
  10   5   6        4.41        3.03      1.16 o 
 -13   6   6        3.44        0.63      1.92 o 
 -12   6   6       11.54        9.45      2.18 o 
 -11   6   6       16.87       11.74      2.08 o 
 -10   6   6       33.28       36.53      4.43 o 
  -9   6   6      400.74      385.24      6.11 o 
  -8   6   6        8.06        9.64      2.02 o 
  -7   6   6       10.35        7.91      1.51 o 
  -6   6   6      220.90      243.17      3.91 o 
  -5   6   6      141.59      136.44      3.75 o 
  -4   6   6        1.50        0.95      1.39 o 
  -3   6   6      260.72      239.54      3.25 o 
  -2   6   6       51.69       44.50      1.80 o 
  -1   6   6      564.38      516.40     11.88 o 
   0   6   6      719.86      775.93      6.36 o 
   1   6   6      904.70      978.83     11.44 o 
   2   6   6       62.99       63.26      3.28 o 
   3   6   6       19.71       20.23      2.75 o 
   4   6   6        4.79        3.97      1.02 o 
   5   6   6       69.01       62.91      2.57 o 
   6   6   6        5.75        4.75      1.48 o 
   7   6   6        4.40        3.16      1.39 o 
   8   6   6       27.98       15.94      3.80 o 
   9   6   6       21.15       11.85      3.23 o 
 -11   7   6      180.79      203.00      5.19 o 
 -10   7   6      288.06      307.53      4.98 o 
  -9   7   6       78.90       90.99      2.66 o 
  -8   7   6       50.21       51.88      3.10 o 
  -7   7   6       11.92       11.95      3.06 o 
  -6   7   6       91.16       85.56      2.74 o 
  -5   7   6      204.93      196.43      3.72 o 
  -4   7   6       58.69       58.96      3.37 o 
  -3   7   6        4.79        4.74      1.15 o 
  -2   7   6      288.54      266.19      5.67 o 
  -1   7   6      344.21      329.13      5.90 o 
   0   7   6       20.04       26.46      3.75 o 
   1   7   6      728.19      742.99     11.52 o 
   2   7   6       96.73       92.94      2.60 o 
   3   7   6       19.44       11.91      3.22 o 
   4   7   6        1.87        0.72      1.58 o 
   5   7   6       13.01       11.76      3.14 o 
   6   7   6        7.12        4.07      2.06 o 
   7   7   6        0.10        0.98      1.61 o 
  -9   8   6        0.50        0.67      2.00 o 
  -8   8   6        4.43        3.93      1.53 o 
  -7   8   6       15.03       12.22      2.91 o 
  -6   8   6      139.79      152.87      4.72 o 
  -5   8   6       45.90       50.73      3.46 o 
  -4   8   6        0.95        0.68      0.62 o 
  -3   8   6      126.12      127.07      4.41 o 
  -2   8   6       30.00       29.89      2.59 o 
  -1   8   6       23.61       16.44      2.68 o 
   0   8   6      376.31      361.79     19.14 o 
   1   8   6        1.85       -0.07      3.40 o 
   2   8   6       32.20       29.43      6.67 o 
   3   8   6      596.04      643.09     25.79 o 
   4   8   6       52.44       54.79     11.41 o 
   5   8   6      235.78      265.36      7.52 o 
  -5   9   6      200.20      222.73      4.48 o 
  -4   9   6        1.44        0.22      1.56 o 
  -3   9   6        8.84        8.16      3.37 o 
  -2   9   6       36.16       46.69      3.52 o 
  -1   9   6       10.62        3.99      3.02 o 
   0   9   6       73.87       64.74      8.39 o 
   1   9   6       35.23       17.27      8.64 o 
 -16   1   7       16.04       13.56      2.64 o 
 -15   1   7        9.58        7.53      1.40 o 
 -14   1   7      258.99      267.34      3.84 o 
 -13   1   7      233.36      203.28      6.01 o 
 -12   1   7       13.78        8.61      2.48 o 
 -11   1   7      855.69      844.09      8.62 o 
 -10   1   7        9.87        4.40      1.09 o 
  -9   1   7       23.02       30.52      2.34 o 
  -8   1   7      386.57      396.30      4.87 o 
  -7   1   7      894.91      960.76     16.54 o 
  -6   1   7      342.69      395.31      3.55 o 
  -5   1   7     1597.80     1803.00     12.77 o 
  -4   1   7      263.01      247.51      6.06 o 
  -3   1   7      734.18      825.15     10.16 o 
  -2   1   7        0.69        3.68      0.82 o 
  -1   1   7      109.29      102.31      1.53 o 
   0   1   7      256.23      242.52      3.35 o 
   1   1   7     1197.87     1196.54     37.83 o 
   2   1   7      936.53      993.03     13.02 o 
   4   1   7      586.59      593.98      7.87 o 
   5   1   7        4.78        5.72      0.86 o 
   6   1   7        0.28        0.89      0.73 o 
   7   1   7       95.01       88.96      2.35 o 
   8   1   7       43.90       42.79      6.81 o 
   9   1   7        0.74        0.72      1.23 o 
  10   1   7       56.39       58.02      5.86 o 
  11   1   7        5.17        4.04      2.31 o 
 -16   2   7       25.04       24.68      4.99 o 
 -15   2   7       14.07       13.49      1.97 o 
 -14   2   7       28.60       24.49      4.53 o 
 -13   2   7       11.27        9.30      1.79 o 
 -12   2   7      153.78      150.61      3.88 o 
 -11   2   7      219.09      210.92      4.92 o 
 -10   2   7      357.98      370.69      5.22 o 
  -9   2   7        1.65        0.51      1.01 o 
  -8   2   7      693.82      715.56      6.21 o 
  -7   2   7        6.58        9.69      1.18 o 
  -6   2   7        0.60        2.83      0.58 o 
  -5   2   7       22.40       38.30      1.39 o 
  -4   2   7      509.82      585.32      4.80 o 
  -3   2   7      320.43      320.96      5.43 o 
  -2   2   7     4721.88     4946.17     51.08 o 
  -1   2   7      209.26      205.31      4.19 o 
   0   2   7      379.15      349.91      3.36 o 
   1   2   7     1325.21     1383.21      5.49 o 
   2   2   7        1.15        2.34      0.48 o 
   3   2   7     2011.49     2147.89     24.58 o 
   4   2   7      140.47      155.40      5.03 o 
   5   2   7     1573.14     1720.10     16.62 o 
   6   2   7      133.08      129.35      3.51 o 
   7   2   7      136.90      128.61      4.19 o 
   8   2   7       84.10       83.62      4.46 o 
   9   2   7       22.42       24.25      3.16 o 
  10   2   7       14.10       10.87      2.51 o 
  11   2   7      213.13      220.45      3.71 o 
 -15   3   7        1.55        2.39      1.04 o 
 -14   3   7       20.29       16.48      2.86 o 
 -13   3   7       60.82       58.19      2.73 o 
 -12   3   7      363.15      352.72      8.57 o 
 -11   3   7      616.74      628.05     10.04 o 
 -10   3   7       83.61       83.19      2.90 o 
  -9   3   7      108.21      106.72      3.17 o 
  -8   3   7      209.59      213.16      4.73 o 
  -7   3   7      131.52      123.94      2.41 o 
  -6   3   7      183.73      175.92      2.95 o 
  -5   3   7        2.20        2.34      0.88 o 
  -4   3   7        3.87        1.83      0.44 o 
  -3   3   7      119.38      109.62      2.02 o 
  -2   3   7        6.62        4.21      0.50 o 
  -1   3   7       98.56       84.32      2.41 o 
   0   3   7     1582.17     1681.51     13.27 o 
   1   3   7      477.13      473.91     11.26 o 
   2   3   7      519.79      547.31     10.89 o 
   3   3   7       13.63       12.08      2.01 o 
   4   3   7       19.95       31.42      4.90 o 
   5   3   7      338.32      337.33      5.31 o 
   6   3   7      272.83      274.06      4.38 o 
   7   3   7      116.45      102.96      4.16 o 
   8   3   7       73.29       66.52      2.76 o 
   9   3   7       63.45       75.91      3.95 o 
  10   3   7      150.45      146.83      4.99 o 
  11   3   7       24.79       19.37      5.70 o 
 -15   4   7       15.13       10.73      2.36 o 
 -14   4   7      184.39      205.54      4.01 o 
 -13   4   7        7.45        3.63      1.02 o 
 -12   4   7        0.10       -0.13      0.96 o 
 -11   4   7       51.51       56.36      2.41 o 
 -10   4   7      232.10      211.74      7.38 o 
  -9   4   7      197.67      195.08      4.50 o 
  -8   4   7      878.79      895.13      8.10 o 
  -7   4   7     1064.82     1034.93     16.79 o 
  -6   4   7        4.61        2.21      1.04 o 
  -5   4   7      681.11      711.28      9.18 o 
  -4   4   7       62.22       67.58      1.48 o 
  -3   4   7        2.60        2.36      0.60 o 
  -2   4   7     1914.60     2000.57     25.02 o 
  -1   4   7      214.85      232.37      3.70 o 
   0   4   7      535.22      509.92      8.90 o 
   1   4   7        0.05        0.09      0.33 o 
   2   4   7        1.62        1.96      1.09 o 
   3   4   7       74.46       73.78      2.49 o 
   4   4   7       18.20       19.08      2.55 o 
   5   4   7      330.93      339.32      6.88 o 
   6   4   7      263.41      252.82      6.57 o 
   7   4   7      222.24      224.79      4.62 o 
   8   4   7       51.48       48.50      3.24 o 
   9   4   7        7.99        8.00      2.51 o 
  10   4   7       15.94       16.22      3.03 o 
 -14   5   7       43.91       37.86      2.38 o 
 -13   5   7        6.10        7.44      1.86 o 
 -12   5   7       13.84       13.03      2.90 o 
 -11   5   7        2.53        3.51      1.53 o 
 -10   5   7        2.46        2.17      1.87 o 
  -9   5   7      181.50      145.99      7.53 o 
  -8   5   7     1214.87     1309.46     30.87 o 
  -7   5   7      882.51      990.17     10.03 o 
  -6   5   7        5.54        3.68      1.85 o 
  -5   5   7        4.47        2.20      1.70 o 
  -4   5   7       48.29       45.32      4.67 o 
  -3   5   7       10.82        8.79      1.47 o 
  -2   5   7       19.87       17.62      0.94 o 
  -1   5   7       56.42       50.23      1.28 o 
   0   5   7      910.65      919.41      7.28 o 
   1   5   7        3.74        5.88      0.88 o 
   2   5   7       55.79       49.26      1.59 o 
   3   5   7        2.86        0.99      0.66 o 
   4   5   7      129.03      125.81      4.97 o 
   5   5   7       25.27       21.89      2.09 o 
   6   5   7      181.48      179.81      4.26 o 
   7   5   7      141.99      151.21      4.91 o 
   8   5   7        0.14        2.48      1.29 o 
   9   5   7      215.10      219.02      3.58 o 
 -13   6   7       38.98       32.97      9.31 o 
 -12   6   7       58.27       58.37      5.15 o 
 -11   6   7        7.05        4.54      1.55 o 
 -10   6   7        0.01        2.04      1.02 o 
  -9   6   7      321.62      320.47      9.37 o 
  -8   6   7      531.55      475.91      7.38 o 
  -7   6   7        0.00        0.54      0.97 o 
  -6   6   7        0.53       -1.42      1.51 o 
  -5   6   7       13.53       12.78      2.17 o 
  -4   6   7        0.11        1.04      0.83 o 
  -3   6   7      462.33      459.76      7.14 o 
  -2   6   7       32.87       30.28      2.59 o 
  -1   6   7        5.80        3.56      1.26 o 
   0   6   7        5.27       11.66      3.09 o 
   1   6   7      124.35      103.34      3.28 o 
   2   6   7        0.56        1.19      1.23 o 
   3   6   7      130.07      118.91      2.46 o 
   4   6   7        2.00        3.74      1.34 o 
   5   6   7        3.99        2.82      1.59 o 
   6   6   7       39.55       32.28      4.57 o 
   7   6   7        2.88        1.10      1.19 o 
   8   6   7       68.49       54.68      4.15 o 
 -11   7   7        0.24       -0.11      1.34 o 
 -10   7   7      248.41      294.19     10.96 o 
  -9   7   7       25.83       19.17      2.42 o 
  -8   7   7      217.80      224.02      7.67 o 
  -7   7   7      122.51      133.75      3.82 o 
  -6   7   7        6.83        4.88      1.24 o 
  -5   7   7        1.22        0.58      0.90 o 
  -4   7   7       10.35        9.24      1.78 o 
  -3   7   7      239.31      252.66      3.71 o 
  -2   7   7        6.70        6.57      2.01 o 
  -1   7   7       51.91       37.00      2.66 o 
   0   7   7      208.45      221.22      5.05 o 
   1   7   7      195.37      174.20      5.47 o 
   2   7   7       33.30       35.04      4.00 o 
   3   7   7        9.67        8.47      2.65 o 
   4   7   7        2.50        1.03      1.00 o 
   5   7   7        5.70        4.01      1.76 o 
   6   7   7       19.09       16.85      8.17 o 
  -9   8   7        0.67        2.04      1.00 o 
  -8   8   7       17.26       10.62      2.70 o 
  -7   8   7       29.16       24.79      6.14 o 
  -6   8   7        8.20        3.34      1.08 o 
  -5   8   7        0.13       -0.08      0.77 o 
  -4   8   7        3.86        1.61      0.62 o 
  -3   8   7       11.36       11.16      2.41 o 
  -2   8   7        3.61        1.74      1.09 o 
  -1   8   7       13.58       11.78      2.74 o 
   0   8   7      148.82      172.37      5.68 o 
   1   8   7        0.00        1.72      1.63 o 
   2   8   7      384.01      433.16      8.17 o 
   3   8   7       91.38       86.64      4.51 o 
   4   8   7       19.38       17.36      6.09 o 
  -4   9   7      229.05      225.18      8.94 o 
  -3   9   7        9.04        4.37      2.50 o 
  -2   9   7       58.68       60.72      4.53 o 
  -1   9   7        4.01        4.11      2.47 o 
   0   9   7       15.92       10.56      5.40 o 
 -16   0   8        4.01        1.98      1.49 o 
 -15   0   8        6.40        8.20      2.57 o 
 -14   0   8       16.81       13.54      3.25 o 
 -13   0   8       78.24       69.70      5.08 o 
 -12   0   8      847.34      887.20     19.36 o 
 -11   0   8      491.85      472.67      7.78 o 
 -10   0   8      187.41      178.15      6.34 o 
  -9   0   8      160.28      158.75      5.70 o 
  -8   0   8      291.48      265.52      7.72 o 
  -7   0   8       17.54       24.94      2.74 o 
  -6   0   8      904.35      801.32      6.80 o 
  -5   0   8      657.86      654.53     31.35 o 
  -4   0   8     2749.96     2994.23     32.32 o 
  -3   0   8     9053.63     9477.51    236.19 o 
  -2   0   8       15.63       19.59      3.84 o 
  -1   0   8      799.55      697.32      8.01 o 
   0   0   8     1099.76     1164.86     22.39 o 
   1   0   8       47.98       45.90      1.98 o 
   2   0   8     1783.56     1792.09     14.90 o 
   3   0   8      380.10      404.57      5.72 o 
   4   0   8     1045.42     1139.87     25.21 o 
   5   0   8       62.99       66.94      3.60 o 
   6   0   8      105.05       98.45      4.85 o 
   7   0   8      298.08      303.13      8.18 o 
   8   0   8      135.47      141.89      5.72 o 
   9   0   8       20.32       18.53      8.90 o 
  10   0   8      104.64      113.09     10.62 o 
  11   0   8       36.54       31.32     12.46 o 
 -16   1   8       21.36       12.41      2.55 o 
 -15   1   8        2.12        1.85      0.98 o 
 -14   1   8       27.21       20.32      3.82 o 
 -13   1   8       25.27       31.79      3.88 o 
 -12   1   8      476.02      511.22      8.63 o 
 -11   1   8     2133.81     2085.94      6.21 o 
 -10   1   8      694.83      705.78     11.29 o 
  -9   1   8        7.43        7.40      1.73 o 
  -8   1   8      332.70      341.88      5.27 o 
  -7   1   8      339.29      382.61      4.63 o 
  -6   1   8       45.37       52.85      2.86 o 
  -5   1   8     1222.13     1240.22     21.24 o 
  -4   1   8      220.97      248.80      4.41 o 
  -3   1   8      251.94      242.73      3.93 o 
  -2   1   8      118.71      140.11      2.87 o 
  -1   1   8      182.96      203.73      2.93 o 
   0   1   8      157.12      154.53      3.07 o 
   1   1   8      985.61     1075.58     13.71 o 
   2   1   8       31.84       32.75      1.29 o 
   3   1   8      857.31      930.64     13.06 o 
   4   1   8        6.49        5.54      0.82 o 
   5   1   8      147.02      148.36      3.14 o 
   6   1   8       47.98       46.86      1.47 o 
   7   1   8      300.30      301.92      6.29 o 
   8   1   8      168.23      179.08      8.05 o 
   9   1   8       15.62       12.72      2.37 o 
  10   1   8      105.54      117.24      5.36 o 
  11   1   8        0.64        0.99      1.09 o 
 -16   2   8       31.86       26.63      2.90 o 
 -15   2   8       79.49       66.78      4.46 o 
 -14   2   8      107.74      103.74      3.03 o 
 -13   2   8        0.03       -1.52      1.52 o 
 -12   2   8       82.48       69.38      3.02 o 
 -11   2   8      223.48      222.45      4.10 o 
 -10   2   8     1131.48     1133.55     15.75 o 
  -9   2   8     1027.89     1001.82     12.36 o 
  -8   2   8       35.23       29.42      2.81 o 
  -7   2   8       12.89       14.17      2.19 o 
  -6   2   8     1015.23     1087.44      8.08 o 
  -5   2   8      253.84      222.82      4.32 o 
  -4   2   8      118.20      101.74      2.78 o 
  -3   2   8     1305.37     1349.11     10.99 o 
  -2   2   8        0.58        0.70      0.52 o 
  -1   2   8      276.66      287.23      4.23 o 
   0   2   8      841.43      800.39      4.11 o 
   1   2   8        9.67        9.21      0.93 o 
   2   2   8      112.75      128.30      3.79 o 
   3   2   8       65.88       57.29      2.09 o 
   4   2   8        1.13        0.67      0.48 o 
   5   2   8      444.03      435.97     15.04 o 
   6   2   8      205.31      220.37      7.64 o 
   7   2   8        1.95        1.70      1.12 o 
   8   2   8       34.03       31.82      5.19 o 
   9   2   8       40.24       33.17      7.38 o 
  10   2   8       62.91       66.18      3.45 o 
 -15   3   8       56.93       60.31      2.59 o 
 -14   3   8       71.30       68.97      2.96 o 
 -13   3   8      159.57      152.71      3.54 o 
 -12   3   8       95.00       94.60      2.06 o 
 -11   3   8      206.39      207.57      5.05 o 
 -10   3   8      127.01      127.96      2.54 o 
  -9   3   8        4.36        8.27      1.84 o 
  -8   3   8      201.12      202.28      3.24 o 
  -7   3   8       95.47       87.66      2.41 o 
  -6   3   8      250.98      250.83      3.55 o 
  -5   3   8      287.86      291.93      6.80 o 
  -4   3   8      221.07      224.02      3.99 o 
  -3   3   8       80.08       86.23      2.14 o 
  -2   3   8     1398.22     1378.96     15.44 o 
  -1   3   8      304.46      318.41      3.41 o 
   0   3   8      196.89      199.62      2.76 o 
   1   3   8       61.95       66.17      2.34 o 
   2   3   8      283.56      298.96      5.96 o 
   3   3   8        0.90        1.52      1.33 o 
   4   3   8      247.95      234.75      8.44 o 
   5   3   8      573.89      608.26     10.59 o 
   6   3   8       61.17       64.19      2.77 o 
   7   3   8       76.20       77.67      4.24 o 
   8   3   8       19.99       15.28      3.09 o 
   9   3   8       57.67       52.67      3.28 o 
  10   3   8      172.84      162.03      7.39 o 
 -15   4   8        1.10        1.40      1.35 o 
 -14   4   8        9.31        6.62      2.11 o 
 -13   4   8        1.46        0.88      1.50 o 
 -12   4   8        2.27        1.19      0.75 o 
 -11   4   8      175.98      168.31      2.59 o 
 -10   4   8       22.25       23.37      2.93 o 
  -9   4   8        2.02        4.12      1.09 o 
  -8   4   8       31.17       31.40      2.03 o 
  -7   4   8      353.68      326.79      5.09 o 
  -6   4   8     1848.11     1901.35     15.98 o 
  -5   4   8      246.64      236.89      4.92 o 
  -4   4   8       62.61       49.90      1.39 o 
  -3   4   8       14.05       12.88      1.21 o 
  -2   4   8      138.69      135.50      3.62 o 
  -1   4   8      415.53      438.81      5.36 o 
   0   4   8        2.00        1.78      0.52 o 
   1   4   8      165.98      182.55      5.58 o 
   2   4   8      407.59      427.01      5.28 o 
   3   4   8        2.48        1.51      1.37 o 
   4   4   8        1.61        3.08      1.18 o 
   5   4   8       67.69       56.70      2.27 o 
   6   4   8      107.62       95.95      2.68 o 
   7   4   8        6.18        5.97      1.39 o 
   8   4   8       25.52       16.68      3.64 o 
   9   4   8        4.65        1.55      0.88 o 
 -14   5   8       59.07       58.02      2.37 o 
 -13   5   8       29.76       29.10      2.79 o 
 -12   5   8       63.74       70.10      5.54 o 
 -11   5   8      202.35      199.16      6.28 o 
 -10   5   8      316.78      333.61      5.11 o 
  -9   5   8       39.28       39.54      5.39 o 
  -8   5   8      803.20      735.30     12.68 o 
  -7   5   8      904.33      900.43     19.59 o 
  -6   5   8     1197.62     1191.17     13.45 o 
  -5   5   8      658.45      671.03     10.74 o 
  -4   5   8      126.11      125.16      6.42 o 
  -3   5   8        4.04        3.31      0.55 o 
  -2   5   8       18.11       18.10      2.06 o 
  -1   5   8       55.38       51.97      3.31 o 
   0   5   8     1359.67     1345.64     24.29 o 
   1   5   8     3315.34     3595.07     35.83 o 
   2   5   8      197.96      214.92      3.43 o 
   3   5   8        4.37        3.66      1.67 o 
   4   5   8       71.57       64.79      2.82 o 
   5   5   8        5.75        3.76      1.19 o 
   6   5   8      128.46      143.05      3.73 o 
   7   5   8       25.39       19.61      3.76 o 
   8   5   8        3.95        2.48      1.41 o 
 -13   6   8        2.21        1.60      0.95 o 
 -12   6   8      206.61      234.55      3.66 o 
 -11   6   8      147.35      163.25      5.03 o 
 -10   6   8        0.52        0.49      1.17 o 
  -9   6   8        1.93        2.76      0.96 o 
  -8   6   8      190.77      189.17      3.83 o 
  -7   6   8      377.70      312.51      5.70 o 
  -6   6   8      379.64      377.72      6.61 o 
  -5   6   8       47.30       58.49      2.94 o 
  -4   6   8       84.03       83.14      2.65 o 
  -3   6   8      129.73      125.19      3.53 o 
  -2   6   8       43.90       39.77      2.84 o 
  -1   6   8       86.67       91.15      3.85 o 
   0   6   8      544.60      537.05     11.55 o 
   1   6   8       67.87       46.83      1.56 o 
   2   6   8       42.51       44.71      2.63 o 
   3   6   8        3.54        1.19      1.43 o 
   4   6   8      139.37      135.79      3.30 o 
   5   6   8        6.12        6.09      1.37 o 
   6   6   8       74.91       66.59      4.05 o 
   7   6   8       15.73       15.17      2.58 o 
 -11   7   8       12.01       12.32      2.13 o 
 -10   7   8        0.86        1.22      1.46 o 
  -9   7   8       21.35       21.91      5.53 o 
  -8   7   8        7.27        6.96      1.90 o 
  -7   7   8        0.65        1.02      1.54 o 
  -6   7   8       11.71       10.35      3.02 o 
  -5   7   8       31.82       31.38      2.68 o 
  -4   7   8      103.10       98.04      4.09 o 
  -3   7   8       54.74       60.75      2.15 o 
  -2   7   8       85.60       86.48      3.55 o 
  -1   7   8       81.53       84.48      3.54 o 
   0   7   8       13.38        9.11      2.51 o 
   1   7   8       42.22       33.89      8.04 o 
   2   7   8        1.06        0.23      0.95 o 
   3   7   8       26.04       17.85      2.82 o 
   4   7   8      168.64      174.61      5.82 o 
   5   7   8       90.26      104.09      5.10 o 
   6   7   8        5.03        2.71      2.58 o 
  -8   8   8       27.78       37.69      5.11 o 
  -7   8   8       30.06       28.41      2.95 o 
  -6   8   8      213.66      238.92      3.68 o 
  -5   8   8       22.21       21.86      3.50 o 
  -4   8   8       49.51       44.17      3.27 o 
  -3   8   8       29.49       25.43      4.54 o 
  -2   8   8       23.78       18.47      4.40 o 
  -1   8   8      146.49      155.59      5.76 o 
   0   8   8       29.37       27.39      4.33 o 
   1   8   8      113.98      111.25      6.28 o 
   2   8   8       28.71       17.01      6.52 o 
   3   8   8        1.96        1.46      2.47 o 
 -16   1   9        8.00        3.22      1.38 o 
 -15   1   9        2.73        2.02      0.85 o 
 -14   1   9        0.30        0.74      0.97 o 
 -13   1   9      216.31      189.23      4.10 o 
 -12   1   9      601.36      607.37      9.42 o 
 -11   1   9      987.06      968.06      8.79 o 
 -10   1   9      541.08      600.85      9.38 o 
  -9   1   9      535.37      517.22     17.43 o 
  -8   1   9        0.13        1.22      0.79 o 
  -7   1   9      131.37      133.99      3.85 o 
  -6   1   9      399.23      395.31     10.32 o 
  -5   1   9        1.70        1.41      0.96 o 
  -4   1   9      270.74      297.91      3.90 o 
  -3   1   9      854.29      907.56     11.96 o 
  -2   1   9      148.01      155.07      3.49 o 
  -1   1   9       34.86       29.59      2.16 o 
   0   1   9     1559.00     1601.38     23.55 o 
   1   1   9       42.91       38.68      1.42 o 
   2   1   9      222.86      211.74      3.90 o 
   3   1   9      411.80      396.78      7.86 o 
   4   1   9       65.42       60.07      1.59 o 
   5   1   9      153.68      165.65      3.01 o 
   6   1   9       20.29       15.00      2.39 o 
   7   1   9      260.46      280.30      6.02 o 
   8   1   9        3.95        5.72      1.61 o 
   9   1   9       36.02       39.26      7.03 o 
  10   1   9        8.82        4.90      2.07 o 
 -16   2   9       11.37        7.15      1.60 o 
 -15   2   9       92.71      100.46      3.27 o 
 -14   2   9       36.89       27.02      4.48 o 
 -13   2   9       67.64       64.02      2.74 o 
 -12   2   9       74.65       61.60      2.99 o 
 -11   2   9       90.61      100.95      2.88 o 
 -10   2   9       25.29       25.78      3.80 o 
  -9   2   9     4821.64     5149.06     88.82 o 
  -8   2   9       46.46       55.42      3.93 o 
  -7   2   9       38.07       34.86      2.43 o 
  -6   2   9      171.29      166.60      5.86 o 
  -5   2   9      210.44      223.50     11.19 o 
  -4   2   9      267.74      258.67      6.39 o 
  -3   2   9     2152.06     2286.65     34.00 o 
  -2   2   9      365.23      391.86      2.51 o 
  -1   2   9       82.47       81.04      1.92 o 
   0   2   9      630.31      674.25     17.73 o 
   1   2   9        0.26        0.82      0.40 o 
   2   2   9      288.44      276.07      4.28 o 
   3   2   9      288.18      307.75      6.52 o 
   4   2   9        0.43        1.47      1.61 o 
   5   2   9        5.48        4.46      1.32 o 
   6   2   9       85.47       82.84      5.70 o 
   7   2   9      452.45      498.35      7.23 o 
   8   2   9        6.99        5.58      1.53 o 
   9   2   9        1.57        1.28      1.12 o 
  10   2   9       15.65       12.01      3.24 o 
 -15   3   9        5.00        1.73      1.12 o 
 -14   3   9        1.52        1.60      0.66 o 
 -13   3   9        3.89        3.58      1.13 o 
 -12   3   9      315.19      323.77      7.81 o 
 -11   3   9        4.74        1.14      1.34 o 
 -10   3   9      258.31      251.53      3.83 o 
  -9   3   9      771.24      760.30      7.07 o 
  -8   3   9      132.02      126.60      3.31 o 
  -7   3   9      193.76      196.35      4.18 o 
  -6   3   9      202.66      200.94      3.67 o 
  -5   3   9      440.84      417.05      5.94 o 
  -4   3   9       14.64       17.80      1.51 o 
  -3   3   9      411.26      430.24      6.06 o 
  -2   3   9      171.08      165.20      2.67 o 
  -1   3   9      798.38      791.52     10.35 o 
   0   3   9       13.67       12.11      1.03 o 
   1   3   9      625.36      605.68      9.19 o 
   2   3   9      167.92      175.47      3.69 o 
   3   3   9       29.02       31.42      5.27 o 
   4   3   9        1.85        5.44      1.59 o 
   5   3   9      150.64      140.89      5.18 o 
   6   3   9      104.11      107.31      2.91 o 
   7   3   9      379.75      394.93      6.93 o 
   8   3   9       20.26       11.68      2.64 o 
   9   3   9       17.33       10.73      2.62 o 
 -15   4   9        0.02       -0.38      1.34 o 
 -14   4   9       11.46        8.64      1.81 o 
 -13   4   9        0.02       -0.10      1.20 o 
 -12   4   9      261.18      289.79      4.80 o 
 -11   4   9        1.64        1.76      0.87 o 
 -10   4   9      501.05      468.62     16.41 o 
  -9   4   9      304.44      290.55      5.28 o 
  -8   4   9        0.87        1.41      0.64 o 
  -7   4   9        6.67        7.18      1.51 o 
  -6   4   9      467.14      463.23      8.05 o 
  -5   4   9     1676.77     1785.50     15.02 o 
  -4   4   9      331.58      304.06      3.15 o 
  -3   4   9        4.52        4.26      0.76 o 
  -2   4   9       64.50       59.55      2.28 o 
  -1   4   9      145.93      125.21      4.92 o 
   0   4   9       51.09       49.55      2.75 o 
   1   4   9        3.07        3.12      1.07 o 
   2   4   9     1345.19     1438.59     22.40 o 
   3   4   9      723.70      769.16     13.53 o 
   4   4   9        0.00        0.98      0.91 o 
   5   4   9        2.35        2.80      0.83 o 
   6   4   9       27.01       28.38      2.79 o 
   7   4   9       87.50       93.21      3.80 o 
   8   4   9      239.34      239.29      4.41 o 
   9   4   9      181.93      177.24     10.27 o 
 -14   5   9        6.53        5.80      1.54 o 
 -13   5   9       55.87       62.20      2.69 o 
 -12   5   9       75.25       74.98      4.43 o 
 -11   5   9       53.82       50.64      4.16 o 
 -10   5   9        0.58        1.61      1.81 o 
  -9   5   9       30.10       27.00      4.01 o 
  -8   5   9       82.40       80.14      3.27 o 
  -7   5   9      289.52      221.99      5.77 o 
  -6   5   9      890.42      980.66     14.25 o 
  -5   5   9      864.69      934.11     22.05 o 
  -4   5   9       46.65       41.72      2.52 o 
  -3   5   9        5.23        4.98      0.79 o 
  -2   5   9       74.36       76.43      1.64 o 
  -1   5   9      156.98      148.84      2.34 o 
   0   5   9       50.70       39.61      1.78 o 
   1   5   9       58.17       47.91      2.16 o 
   2   5   9       36.39       48.61      3.09 o 
   3   5   9      215.06      198.82      3.75 o 
   4   5   9      165.52      154.92      2.96 o 
   5   5   9        8.10        8.62      1.87 o 
   6   5   9        8.37        6.59      1.41 o 
   7   5   9       22.24       16.93      3.69 o 
   8   5   9       52.30       47.76      3.45 o 
 -12   6   9       48.19       51.85      3.36 o 
 -11   6   9       12.01       11.25      2.49 o 
 -10   6   9       62.53       56.97      3.69 o 
  -9   6   9      143.59      150.30      5.11 o 
  -8   6   9       14.75       16.16      2.87 o 
  -7   6   9       76.73       76.10      2.52 o 
  -6   6   9      523.41      522.60      8.70 o 
  -5   6   9      731.90      775.04     12.76 o 
  -4   6   9       59.01       52.61      2.28 o 
  -3   6   9       80.59       80.19      2.00 o 
  -2   6   9        0.37        0.45      0.93 o 
  -1   6   9      167.37      160.99      4.20 o 
   0   6   9       13.39       12.52      2.79 o 
   1   6   9      121.74      103.15      4.38 o 
   2   6   9       95.23       84.26      2.91 o 
   3   6   9       32.90       30.67      3.98 o 
   4   6   9       35.72       33.91      2.62 o 
   5   6   9       19.27       18.29      3.23 o 
   6   6   9        9.44        8.80      2.63 o 
 -11   7   9      107.06      123.25      4.06 o 
 -10   7   9       37.22       41.55      6.44 o 
  -9   7   9        3.61        2.73      1.10 o 
  -8   7   9      135.37      131.19      4.28 o 
  -7   7   9        0.35        1.86      0.88 o 
  -6   7   9        8.28        6.74      2.26 o 
  -5   7   9       29.23       29.95      2.47 o 
  -4   7   9       37.42       43.92      2.34 o 
  -3   7   9       41.35       38.48      3.76 o 
  -2   7   9      133.44      138.54      5.22 o 
  -1   7   9        1.94        2.46      1.44 o 
   0   7   9      117.76      128.48      4.95 o 
   1   7   9       30.49       24.30      2.95 o 
   2   7   9      197.84      198.09      6.51 o 
   3   7   9       14.73       12.36      2.26 o 
   4   7   9        0.38        0.81      1.29 o 
   5   7   9       66.29       60.13      7.49 o 
  -8   8   9      415.04      506.97     11.99 o 
  -7   8   9       58.45       64.65      5.18 o 
  -6   8   9        0.60        0.61      1.27 o 
  -5   8   9       20.67       21.35      4.89 o 
  -4   8   9        0.40        0.79      0.97 o 
  -3   8   9        1.54       -0.07      1.10 o 
  -2   8   9        2.18        2.24      1.50 o 
  -1   8   9       70.59       79.78      4.25 o 
   0   8   9       55.89       47.88      6.54 o 
   1   8   9       25.30       24.20      4.28 o 
   2   8   9       74.23       69.12      5.37 o 
 -16   0  10        5.56        2.59      1.76 o 
 -15   0  10      250.19      261.33      8.47 o 
 -14   0  10       74.33       58.25      4.45 o 
 -13   0  10      216.03      181.15      8.98 o 
 -12   0  10      173.17      149.38      4.67 o 
 -11   0  10        4.23        5.32      4.95 o 
 -10   0  10      853.98      883.72     12.63 o 
  -9   0  10       54.38       58.80      3.94 o 
  -8   0  10      184.92      176.46     10.88 o 
  -7   0  10      360.91      260.83      6.41 o 
  -6   0  10       45.14       43.05      5.99 o 
  -5   0  10       96.74       75.52      3.52 o 
  -4   0  10      940.71     1083.59     34.14 o 
  -3   0  10     3577.50     3723.67     20.48 o 
  -2   0  10      550.34      602.82      6.78 o 
  -1   0  10      342.22      337.26     25.69 o 
   0   0  10      213.07      201.97     11.18 o 
   1   0  10     1236.94     1262.06     26.03 o 
   2   0  10       28.41       31.21      3.97 o 
   3   0  10     1808.21     1966.64     62.85 o 
   4   0  10       24.29       17.83      3.75 o 
   5   0  10       45.59       39.28      3.27 o 
   6   0  10       11.55       14.08      2.83 o 
   7   0  10      102.74       98.45      8.03 o 
   8   0  10      455.74      477.57     24.96 o 
   9   0  10       79.43       68.99      4.92 o 
 -16   1  10       88.00       88.54      3.48 o 
 -15   1  10        4.05        4.70      1.43 o 
 -14   1  10      100.78       96.52      4.39 o 
 -13   1  10       11.72        6.04      1.57 o 
 -12   1  10      127.71      108.86      3.05 o 
 -11   1  10      200.85      200.18      4.88 o 
 -10   1  10      479.93      500.26      5.58 o 
  -9   1  10     1782.15     1778.11     17.09 o 
  -8   1  10       50.39       45.39      2.39 o 
  -7   1  10      259.98      267.84      7.39 o 
  -6   1  10      262.33      243.29      3.34 o 
  -5   1  10       19.03       15.87      2.24 o 
  -4   1  10      436.87      400.64      5.56 o 
  -3   1  10       52.22       69.89      3.28 o 
  -2   1  10        6.86        9.97      2.15 o 
  -1   1  10      760.25      807.53     18.36 o 
   0   1  10      212.44      214.38      4.28 o 
   1   1  10        4.16        2.46      0.74 o 
   2   1  10       35.13       31.14      3.79 o 
   3   1  10      190.84      185.07      3.65 o 
   4   1  10      185.29      176.34      2.63 o 
   5   1  10      139.47      134.79      5.44 o 
   6   1  10      121.81      129.31      3.20 o 
   7   1  10        0.25        0.97      0.73 o 
   8   1  10      100.88      103.41      7.13 o 
   9   1  10      167.56      180.24      3.93 o 
 -16   2  10      165.18      192.78      6.45 o 
 -15   2  10        1.60        1.17      0.66 o 
 -14   2  10       90.26       93.95      4.59 o 
 -13   2  10       46.85       33.59      5.16 o 
 -12   2  10      204.81      200.24      4.25 o 
 -11   2  10      284.79      246.53      5.42 o 
 -10   2  10      182.14      166.78      3.39 o 
  -9   2  10       13.08       10.19      2.09 o 
  -8   2  10     1568.77     1538.18     26.40 o 
  -7   2  10      235.08      236.14      4.91 o 
  -6   2  10      166.60      155.24      3.74 o 
  -5   2  10      188.30      209.79      2.24 o 
  -4   2  10      588.69      635.70     11.57 o 
  -3   2  10      715.33      685.74      7.92 o 
  -2   2  10      375.51      379.88      4.45 o 
  -1   2  10      449.82      450.68      6.82 o 
   0   2  10      242.79      243.15      4.41 o 
   1   2  10      332.40      330.85      4.10 o 
   2   2  10       30.43       23.50      1.89 o 
   3   2  10       16.79       11.05      1.48 o 
   4   2  10      493.59      507.36     10.88 o 
   5   2  10      331.63      319.99      8.55 o 
   6   2  10       42.69       41.47      4.69 o 
   7   2  10      152.58      155.49      4.41 o 
   8   2  10       97.78      104.83      4.02 o 
   9   2  10       13.81        8.82      3.60 o 
 -15   3  10       20.61       13.68      2.40 o 
 -14   3  10       65.45       61.37      4.06 o 
 -13   3  10       94.14       86.76      2.81 o 
 -12   3  10       85.75       82.85      2.55 o 
 -11   3  10       11.08        7.09      1.60 o 
 -10   3  10       32.53       25.98      3.67 o 
  -9   3  10      656.89      655.76      9.06 o 
  -8   3  10       71.46       70.66      2.72 o 
  -7   3  10      266.86      271.74      3.64 o 
  -6   3  10      271.68      273.33      3.64 o 
  -5   3  10      292.85      282.80      4.87 o 
  -4   3  10      644.65      674.91      9.79 o 
  -3   3  10      115.32      114.47      2.78 o 
  -2   3  10       71.58       81.34      2.14 o 
  -1   3  10      114.29      102.76      2.25 o 
   0   3  10      404.55      410.05      6.95 o 
   1   3  10      150.62      148.94      4.97 o 
   2   3  10        0.22       -0.84      1.37 o 
   3   3  10       53.31       52.47      2.77 o 
   4   3  10      135.71      128.72      2.65 o 
   5   3  10      263.51      282.62      6.33 o 
   6   3  10      296.14      286.29      8.72 o 
   7   3  10        0.04       -1.32      1.32 o 
   8   3  10       70.86       55.27      5.21 o 
   9   3  10      126.51      129.69      6.23 o 
 -15   4  10        0.15        1.82      1.58 o 
 -14   4  10       50.23       56.37      3.56 o 
 -13   4  10        0.14        1.56      1.18 o 
 -12   4  10       33.68       29.64      3.39 o 
 -11   4  10        5.06        3.57      1.07 o 
 -10   4  10       17.06       13.84      2.37 o 
  -9   4  10        0.61        0.95      0.81 o 
  -8   4  10      300.66      297.50      4.35 o 
  -7   4  10      364.30      402.80      6.19 o 
  -6   4  10       17.58       15.13      1.64 o 
  -5   4  10       15.67       17.47      2.62 o 
  -4   4  10      832.43      838.01      8.38 o 
  -3   4  10      330.33      342.25      9.17 o 
  -2   4  10       65.05       62.83      2.40 o 
  -1   4  10      125.21      117.65      2.75 o 
   0   4  10      248.60      245.85      5.47 o 
   1   4  10        6.55        6.56      1.31 o 
   2   4  10      525.33      543.63     10.06 o 
   3   4  10      462.01      494.55      9.01 o 
   4   4  10      126.50      139.97      7.04 o 
   5   4  10       32.83       27.91      4.80 o 
   6   4  10      136.97      128.51      4.63 o 
   7   4  10        1.15        1.30      1.09 o 
   8   4  10        4.07        1.94      1.09 o 
 -14   5  10        7.99        7.91      1.62 o 
 -13   5  10      166.78      172.72      6.68 o 
 -12   5  10        2.48        1.06      1.34 o 
 -11   5  10        2.91       -0.57      1.64 o 
 -10   5  10        0.05        0.16      1.78 o 
  -9   5  10       66.55       74.66      4.36 o 
  -8   5  10       10.44       10.48      2.49 o 
  -7   5  10       98.34       78.51      3.95 o 
  -6   5  10     1014.18      971.62     16.97 o 
  -5   5  10      485.75      452.29      8.42 o 
  -4   5  10      313.96      297.03      4.65 o 
  -3   5  10     1538.96     1634.95     15.62 o 
  -2   5  10      225.80      224.55      2.79 o 
  -1   5  10      554.07      550.50      9.36 o 
   0   5  10      265.94      289.33      7.32 o 
   1   5  10       18.87       20.85      3.10 o 
   2   5  10       21.00       20.93      1.94 o 
   3   5  10      292.76      273.12      5.21 o 
   4   5  10        6.00        3.89      1.51 o 
   5   5  10      105.43       93.65      4.89 o 
   6   5  10        0.41        0.37      1.24 o 
   7   5  10       59.26       50.39      5.02 o 
 -12   6  10      139.07      147.65      5.27 o 
 -11   6  10        8.61        9.89      2.10 o 
 -10   6  10       27.08       31.16      2.71 o 
  -9   6  10       18.21       24.60      4.31 o 
  -8   6  10       18.39       21.32      3.33 o 
  -7   6  10       95.12       96.14      3.53 o 
  -6   6  10        7.84        6.44      2.16 o 
  -5   6  10       38.53       26.36      4.96 o 
  -4   6  10       63.11       59.66      3.13 o 
  -3   6  10      163.46      155.34      6.03 o 
  -2   6  10        7.50       11.33      1.93 o 
  -1   6  10      131.98      145.13      3.31 o 
   0   6  10      144.93      140.04      5.62 o 
   1   6  10      100.16       95.39      8.87 o 
   2   6  10      323.78      311.42     10.87 o 
   3   6  10      205.47      219.73      7.17 o 
   4   6  10       73.64       65.34      2.57 o 
   5   6  10        4.96        4.38      1.24 o 
 -10   7  10        2.81        3.35      1.31 o 
  -9   7  10        0.18        0.58      1.00 o 
  -8   7  10       48.39       59.58      7.16 o 
  -7   7  10      161.82      149.15      4.30 o 
  -6   7  10        1.05        0.16      1.01 o 
  -5   7  10       66.64       53.20      4.42 o 
  -4   7  10       43.60       45.90      2.00 o 
  -3   7  10        6.85        3.48      1.56 o 
  -2   7  10        6.35        5.09      2.04 o 
  -1   7  10        1.99        1.65      2.99 o 
   0   7  10       19.76       16.50      3.43 o 
   1   7  10       43.94       46.35      3.88 o 
   2   7  10       27.50       19.12      5.50 o 
   3   7  10       21.58       10.96      3.87 o 
   4   7  10       41.64       37.41      3.39 o 
  -7   8  10       17.64       16.40      3.70 o 
  -6   8  10      101.84      130.09      3.53 o 
  -5   8  10       17.55        8.46      2.17 o 
  -4   8  10      220.21      257.75      3.80 o 
  -3   8  10        2.09        2.21      1.43 o 
  -2   8  10       10.19        8.42      2.61 o 
  -1   8  10        6.30        5.33      1.87 o 
   0   8  10        0.00        0.08      1.77 o 
 -16   1  11        6.67        4.06      1.51 o 
 -15   1  11       16.86       16.68      3.07 o 
 -14   1  11        1.72        2.21      1.11 o 
 -13   1  11        1.07        2.36      1.07 o 
 -12   1  11      372.83      367.52      6.01 o 
 -11   1  11       92.62       72.29      3.37 o 
 -10   1  11       52.35       53.07      2.47 o 
  -9   1  11      113.20       96.50      3.45 o 
  -8   1  11      997.88      990.00      9.85 o 
  -7   1  11      324.57      323.32      5.37 o 
  -6   1  11      127.73      106.99      3.94 o 
  -5   1  11       57.00       57.37      3.26 o 
  -4   1  11       21.32       20.08      2.31 o 
  -3   1  11       20.69       24.26      2.29 o 
  -2   1  11      328.81      374.52      5.92 o 
  -1   1  11      836.34      859.65     12.45 o 
   0   1  11        0.90        0.57      1.06 o 
   1   1  11       85.63       83.64      2.47 o 
   2   1  11       19.28       19.21      2.67 o 
   3   1  11        8.39        8.90      1.46 o 
   4   1  11        0.31        0.61      0.68 o 
   5   1  11       46.71       43.09      5.01 o 
   6   1  11       43.87       39.23      6.04 o 
   7   1  11       13.54       11.88      2.14 o 
   8   1  11        0.36        0.96      1.92 o 
 -16   2  11        0.07        1.22      1.18 o 
 -15   2  11        1.44        2.55      1.35 o 
 -14   2  11       15.27       11.19      1.91 o 
 -13   2  11      127.03      142.30      3.07 o 
 -12   2  11      239.99      208.05      3.32 o 
 -11   2  11      773.21      746.76     13.85 o 
 -10   2  11       37.53       23.28      2.87 o 
  -9   2  11      214.14      208.90      4.34 o 
  -8   2  11      791.03      795.34     14.51 o 
  -7   2  11     2179.76     2320.72     21.76 o 
  -6   2  11       75.79       82.52      2.45 o 
  -5   2  11      321.50      333.55      5.63 o 
  -4   2  11        0.48        0.67      0.94 o 
  -3   2  11        7.00       12.23      1.69 o 
  -2   2  11      395.54      377.25      8.05 o 
  -1   2  11     1586.34     1712.83     37.46 o 
   0   2  11      841.15      888.16     10.23 o 
   1   2  11      113.96      107.00      3.87 o 
   2   2  11      242.06      238.56      4.35 o 
   3   2  11       66.65       60.72      2.31 o 
   4   2  11      139.63      143.59      4.81 o 
   5   2  11       12.90       13.28      2.61 o 
   6   2  11        0.53        1.80      1.29 o 
   7   2  11       17.86       18.26      3.38 o 
   8   2  11        0.83        1.00      1.49 o 
 -15   3  11        3.02        3.97      1.58 o 
 -14   3  11       35.00       39.03      4.19 o 
 -13   3  11      304.45      299.29      5.76 o 
 -12   3  11        5.61        1.53      1.15 o 
 -11   3  11       90.05      105.04      4.07 o 
 -10   3  11      124.96      122.54      4.06 o 
  -9   3  11      349.82      348.50      4.53 o 
  -8   3  11       42.04       42.77      1.53 o 
  -7   3  11      144.55      144.34      3.35 o 
  -6   3  11       75.66       73.36      4.17 o 
  -5   3  11      153.48      130.97      4.86 o 
  -4   3  11       13.81       18.39      2.25 o 
  -3   3  11      115.95      115.89      5.07 o 
  -2   3  11      705.48      731.79      8.19 o 
  -1   3  11      204.33      197.30      3.79 o 
   0   3  11      148.57      147.71      3.10 o 
   1   3  11       38.51       36.35      3.25 o 
   2   3  11      172.19      173.04      4.42 o 
   3   3  11       66.21       69.80      3.57 o 
   4   3  11      178.30      171.59      5.35 o 
   5   3  11       12.61        8.44      1.56 o 
   6   3  11       11.05        8.51      1.51 o 
   7   3  11      122.01      115.59      4.80 o 
   8   3  11        3.27        3.61      1.30 o 
 -14   4  11       25.63       15.27      3.32 o 
 -13   4  11        0.00        0.92      2.65 o 
 -12   4  11       16.54       13.30      2.65 o 
 -11   4  11        5.43        7.02      1.53 o 
 -10   4  11      234.14      215.59      3.78 o 
  -9   4  11        6.96        4.64      1.11 o 
  -8   4  11      123.59      109.35      3.67 o 
  -7   4  11       27.33       27.63      1.88 o 
  -6   4  11      135.78      113.40      3.22 o 
  -5   4  11        1.90        2.53      1.05 o 
  -4   4  11     1837.61     1939.34     16.16 o 
  -3   4  11      865.98      888.20      7.63 o 
  -2   4  11        0.19        0.67      0.51 o 
  -1   4  11       23.52       21.12      1.62 o 
   0   4  11        8.23        7.54      1.11 o 
   1   4  11        2.05        2.35      1.10 o 
   2   4  11      371.28      368.38      7.35 o 
   3   4  11      107.21      112.96      5.71 o 
   4   4  11        1.25        2.69      1.19 o 
   5   4  11       46.73       40.20      3.48 o 
   6   4  11        1.32        1.82      1.13 o 
   7   4  11       25.18       15.22      2.93 o 
 -13   5  11        0.12        1.09      1.69 o 
 -12   5  11        5.32        5.33      1.31 o 
 -11   5  11      206.47      232.06      8.20 o 
 -10   5  11        4.22        4.04      1.49 o 
  -9   5  11        0.02        1.51      1.05 o 
  -8   5  11       70.03       66.84      4.84 o 
  -7   5  11       31.77       31.51      5.43 o 
  -6   5  11      141.71      159.06      3.60 o 
  -5   5  11        0.05        1.79      1.00 o 
  -4   5  11        6.02        4.86      1.19 o 
  -3   5  11        3.54        2.09      0.74 o 
  -2   5  11       21.27       19.77      2.44 o 
  -1   5  11        4.45        4.19      1.13 o 
   0   5  11       21.28       22.55      3.71 o 
   1   5  11      186.82      195.70      4.29 o 
   2   5  11        1.03        0.60      1.38 o 
   3   5  11       55.33       52.25      2.75 o 
   4   5  11       94.17       79.45      4.20 o 
   5   5  11      297.73      308.57      4.43 o 
   6   5  11       25.52       12.60      3.52 o 
 -12   6  11        4.25        2.65      1.39 o 
 -11   6  11        0.09        1.22      1.49 o 
 -10   6  11       27.12       18.82      3.89 o 
  -9   6  11       10.32        5.35      1.59 o 
  -8   6  11       48.30       44.72      4.51 o 
  -7   6  11       32.03       25.88      3.45 o 
  -6   6  11      209.65      212.14      4.41 o 
  -5   6  11       53.29       49.42      3.28 o 
  -4   6  11        5.37        3.23      1.14 o 
  -3   6  11      322.08      338.66      4.77 o 
  -2   6  11       16.49       19.31      3.47 o 
  -1   6  11       49.88       46.61      3.72 o 
   0   6  11       44.22       39.47      3.67 o 
   1   6  11       13.95       10.18      2.57 o 
   2   6  11       65.18       71.93      6.51 o 
   3   6  11      201.01      194.86      6.65 o 
   4   6  11       28.00       21.02      6.77 o 
 -10   7  11      175.88      196.87      5.59 o 
  -9   7  11        5.32        5.86      1.84 o 
  -8   7  11       94.71      104.01      3.87 o 
  -7   7  11       90.83       92.32      3.70 o 
  -6   7  11       28.68       34.75      4.68 o 
  -5   7  11      141.64      156.13      4.45 o 
  -4   7  11       30.16       36.81      3.85 o 
  -3   7  11       84.57       80.98      5.35 o 
  -2   7  11       51.62       51.73      6.05 o 
  -1   7  11       66.34       64.79      4.13 o 
   0   7  11        1.37        1.10      0.88 o 
   1   7  11       24.75       23.70      3.66 o 
   2   7  11        6.83        2.74      1.49 o 
  -6   8  11      105.25      123.75      4.39 o 
  -5   8  11      166.49      199.60     15.91 o 
  -4   8  11      183.52      213.21      5.00 o 
  -3   8  11       52.95       60.37      7.25 o 
  -2   8  11        0.02       -0.60      1.54 o 
 -16   0  12        2.52        3.02      1.78 o 
 -15   0  12        4.17        4.94      2.10 o 
 -14   0  12       27.11       21.58      4.72 o 
 -13   0  12        7.29        3.62      1.27 o 
 -12   0  12       30.67       25.97      4.79 o 
 -11   0  12      533.46      540.18     34.91 o 
 -10   0  12      617.55      582.53     17.57 o 
  -9   0  12      408.82      419.98      8.44 o 
  -8   0  12       44.40       37.01      8.82 o 
  -7   0  12       99.64       99.23      4.37 o 
  -6   0  12     1004.85     1074.81     14.87 o 
  -5   0  12      454.06      478.48     11.31 o 
  -4   0  12       97.10       96.63      6.57 o 
  -3   0  12       74.87       78.35      4.18 o 
  -2   0  12      501.16      545.87      8.94 o 
  -1   0  12      506.99      525.42      9.27 o 
   0   0  12      440.18      448.04      7.46 o 
   1   0  12      241.52      240.69      6.70 o 
   2   0  12      183.32      179.34      5.21 o 
   3   0  12       13.17       12.73      3.64 o 
   4   0  12      257.62      276.20      9.26 o 
   5   0  12       15.26       10.92      3.88 o 
   6   0  12       38.75       30.29      7.70 o 
   7   0  12       88.18       67.53     12.66 o 
   8   0  12      146.70      146.13     12.75 o 
 -16   1  12       32.63       22.07      5.52 o 
 -15   1  12      112.58      121.83      4.62 o 
 -14   1  12      129.17      140.16      5.03 o 
 -13   1  12       47.93       45.23      3.40 o 
 -12   1  12      434.02      428.34     10.78 o 
 -11   1  12       31.61       31.26      3.02 o 
 -10   1  12      405.90      342.74      5.69 o 
  -9   1  12      210.45      196.40      4.05 o 
  -8   1  12      307.59      281.50      5.94 o 
  -7   1  12     1261.39     1301.13     32.66 o 
  -6   1  12       11.98       10.27      2.01 o 
  -5   1  12      847.07      882.52      9.21 o 
  -4   1  12       68.84       68.09      2.22 o 
  -3   1  12      239.64      232.96      3.44 o 
  -2   1  12        3.37        4.73      1.44 o 
  -1   1  12      312.46      334.74      6.68 o 
   0   1  12      193.87      195.38      3.98 o 
   1   1  12       45.56       41.58      2.02 o 
   2   1  12       89.23       86.01      4.01 o 
   3   1  12      193.17      193.22      4.55 o 
   4   1  12        0.26        2.11      0.89 o 
   5   1  12       21.96       19.88      3.56 o 
   6   1  12       73.39       71.22      3.14 o 
   7   1  12        0.28       -0.51      2.26 o 
   8   1  12        8.31        9.49      2.93 o 
 -15   2  12       79.96       95.98      2.92 o 
 -14   2  12       51.97       47.51      2.69 o 
 -13   2  12        0.30        1.47      1.05 o 
 -12   2  12       53.09       55.22      3.50 o 
 -11   2  12      356.36      317.44      6.10 o 
 -10   2  12      264.33      274.13      5.24 o 
  -9   2  12       76.51       49.51      2.55 o 
  -8   2  12       12.98       13.21      2.20 o 
  -7   2  12      121.10      119.77      3.96 o 
  -6   2  12      248.05      251.09      4.27 o 
  -5   2  12       57.37       61.19      2.31 o 
  -4   2  12       48.45       51.37      2.26 o 
  -3   2  12      433.79      430.45      5.31 o 
  -2   2  12      397.11      406.23      4.86 o 
  -1   2  12       21.36       16.18      2.82 o 
   0   2  12        3.28        2.52      0.95 o 
   1   2  12      138.50      139.61      3.11 o 
   2   2  12      474.26      482.15      9.17 o 
   3   2  12       96.31       98.04      3.26 o 
   4   2  12       48.18       38.28      4.85 o 
   5   2  12        6.15        4.74      1.97 o 
   6   2  12      138.32      132.62      7.21 o 
   7   2  12        0.46        0.39      0.90 o 
 -15   3  12        0.02        1.10      1.66 o 
 -14   3  12       46.51       51.62      2.50 o 
 -13   3  12        4.46        3.96      1.14 o 
 -12   3  12       13.80       17.73      2.51 o 
 -11   3  12       45.10       37.75      3.42 o 
 -10   3  12      801.04      808.22     13.78 o 
  -9   3  12       30.97       29.65      3.26 o 
  -8   3  12      745.67      764.13     11.35 o 
  -7   3  12        0.21        0.37      0.67 o 
  -6   3  12      484.50      509.25      4.59 o 
  -5   3  12     1283.94     1317.28     11.69 o 
  -4   3  12      709.67      729.41     18.37 o 
  -3   3  12        0.07        2.51      1.30 o 
  -2   3  12      115.43      116.69      4.00 o 
  -1   3  12     1107.42     1150.46     27.89 o 
   0   3  12      238.11      244.37      3.16 o 
   1   3  12      180.09      183.70      4.88 o 
   2   3  12       29.33       28.59      4.37 o 
   3   3  12      292.92      313.88      5.47 o 
   4   3  12      124.83      124.89      4.96 o 
   5   3  12      220.48      216.79      7.25 o 
   6   3  12      121.32      114.82      4.02 o 
   7   3  12        8.01        4.80      1.33 o 
 -14   4  12        5.69        4.77      1.51 o 
 -13   4  12        8.22        8.96      2.04 o 
 -12   4  12      150.21      161.60      7.07 o 
 -11   4  12       41.03       28.67      5.53 o 
 -10   4  12       10.14        9.76      2.73 o 
  -9   4  12       56.31       57.94      4.20 o 
  -8   4  12      120.13       97.78      5.15 o 
  -7   4  12      145.54      131.06      3.83 o 
  -6   4  12      181.61      157.17      4.17 o 
  -5   4  12        0.50        1.12      0.61 o 
  -4   4  12       26.01       25.31      2.88 o 
  -3   4  12      293.60      305.76      6.08 o 
  -2   4  12      505.02      519.76      7.90 o 
  -1   4  12      155.52      159.80      3.26 o 
   0   4  12      321.75      347.43      6.36 o 
   1   4  12       64.45       61.98      3.71 o 
   2   4  12        0.76        1.46      0.83 o 
   3   4  12        9.82        4.95      1.26 o 
   4   4  12      280.06      289.52     10.17 o 
   5   4  12      154.12      154.71      4.60 o 
   6   4  12       74.40       72.19      2.91 o 
 -13   5  12       55.16       48.58      5.46 o 
 -12   5  12       35.41       29.59      6.46 o 
 -11   5  12      177.87      186.59      5.27 o 
 -10   5  12       71.41       74.29      3.82 o 
  -9   5  12      282.27      274.52      5.18 o 
  -8   5  12      432.38      429.71      7.27 o 
  -7   5  12      394.36      371.54      8.82 o 
  -6   5  12       25.30       16.32      2.61 o 
  -5   5  12       50.23       43.01      4.84 o 
  -4   5  12      318.34      312.32      7.56 o 
  -3   5  12        6.61        3.81      2.49 o 
  -2   5  12      151.61      159.06      4.05 o 
  -1   5  12       77.13       74.62      5.12 o 
   0   5  12       70.21       67.41      2.28 o 
   1   5  12      216.79      218.85      4.26 o 
   2   5  12       46.90       39.38      3.76 o 
   3   5  12        0.92        2.13      1.09 o 
   4   5  12       62.96       57.45      3.50 o 
   5   5  12        7.44        3.39      1.25 o 
 -11   6  12      114.40      115.57      5.84 o 
 -10   6  12        2.83        1.66      1.00 o 
  -9   6  12       36.46       38.28      3.60 o 
  -8   6  12       92.63       93.45      3.36 o 
  -7   6  12        1.83        2.46      0.93 o 
  -6   6  12        3.92        3.70      1.39 o 
  -5   6  12      133.38      134.09      3.84 o 
  -4   6  12      206.75      219.01      6.92 o 
  -3   6  12       73.82       72.15      2.88 o 
  -2   6  12       14.71       11.94      3.38 o 
  -1   6  12      127.32      122.10      7.47 o 
   0   6  12       41.51       35.22      7.63 o 
   1   6  12       18.10       19.25      3.06 o 
   2   6  12       96.33       98.92      9.14 o 
   3   6  12        0.63        0.21      1.32 o 
  -9   7  12        5.66        1.67      1.33 o 
  -8   7  12       27.28       16.42      4.87 o 
  -7   7  12       20.55       17.39      4.15 o 
  -6   7  12       31.80       22.59      3.75 o 
  -5   7  12      290.97      290.25      5.82 o 
  -4   7  12       88.76       88.59      9.67 o 
  -3   7  12       19.97        7.97      2.96 o 
  -2   7  12      175.33      185.35      6.19 o 
  -1   7  12        2.37        0.60      2.17 o 
   0   7  12       79.98       85.82      5.45 o 
   1   7  12       10.37        6.08      1.66 o 
 -15   1  13       34.20       39.21      3.04 o 
 -14   1  13        1.08        2.33      1.12 o 
 -13   1  13      174.92      162.63      7.14 o 
 -12   1  13       62.72       58.24      3.87 o 
 -11   1  13       79.26       81.58      3.37 o 
 -10   1  13       36.81       26.17      3.37 o 
  -9   1  13      248.65      276.66      5.98 o 
  -8   1  13      131.29      137.04      5.07 o 
  -7   1  13        4.88        7.84      1.62 o 
  -6   1  13      168.68      170.29      3.45 o 
  -5   1  13        1.76        4.30      1.45 o 
  -4   1  13        7.77        8.48      1.47 o 
  -3   1  13      288.08      309.11      4.28 o 
  -2   1  13        0.63        0.50      0.94 o 
  -1   1  13        5.27        5.44      1.07 o 
   0   1  13      316.24      341.25      5.49 o 
   1   1  13       44.01       43.60      3.16 o 
   2   1  13        4.64        3.01      0.95 o 
   3   1  13        0.61        1.05      0.89 o 
   4   1  13       90.00       90.92      3.80 o 
   5   1  13      140.85      151.72      7.46 o 
   6   1  13        3.71        2.31      2.09 o 
   7   1  13        6.62        4.06      1.80 o 
 -15   2  13        7.59        6.90      1.51 o 
 -14   2  13        1.63        2.00      1.22 o 
 -13   2  13       17.86       16.71      3.23 o 
 -12   2  13      275.75      265.85      8.07 o 
 -11   2  13       38.59       36.14      5.22 o 
 -10   2  13      624.08      596.19      8.77 o 
  -9   2  13      551.76      517.07     16.61 o 
  -8   2  13       30.32       20.18      2.49 o 
  -7   2  13      154.27      155.90      4.26 o 
  -6   2  13      934.62     1028.00      8.76 o 
  -5   2  13       11.33       14.18      1.68 o 
  -4   2  13       13.00        9.57      2.03 o 
  -3   2  13        0.88        1.07      0.83 o 
  -2   2  13      116.57      108.74      2.93 o 
  -1   2  13        0.37        1.10      0.79 o 
   0   2  13      269.27      254.18     13.13 o 
   1   2  13      266.25      277.57      6.84 o 
   2   2  13       10.01        8.76      2.26 o 
   3   2  13        8.22        5.52      1.42 o 
   4   2  13       50.36       46.83      5.36 o 
   5   2  13       12.09        8.67      2.16 o 
   6   2  13       46.06       36.32      4.92 o 
 -15   3  13        0.08        2.96      1.44 o 
 -14   3  13        3.99        2.73      1.08 o 
 -13   3  13       95.82       96.76      3.30 o 
 -12   3  13        5.05        4.59      1.31 o 
 -11   3  13       94.60       85.37      3.36 o 
 -10   3  13       64.96       71.08      2.09 o 
  -9   3  13       31.07       34.26      3.08 o 
  -8   3  13      369.74      380.75      6.66 o 
  -7   3  13      361.15      346.12     11.67 o 
  -6   3  13       39.87       34.39      2.93 o 
  -5   3  13      137.46      143.53      5.22 o 
  -4   3  13      355.58      348.40      5.58 o 
  -3   3  13       71.03       67.54      2.32 o 
  -2   3  13       25.08       26.18      3.75 o 
  -1   3  13      265.01      259.40     16.99 o 
   0   3  13      251.46      246.60      5.20 o 
   1   3  13      393.84      410.50      6.11 o 
   2   3  13       14.67       13.60      2.42 o 
   3   3  13      101.92      107.14      3.52 o 
   4   3  13      159.57      172.97      6.13 o 
   5   3  13        7.11        4.39      1.62 o 
   6   3  13      121.79      124.20      3.29 o 
 -14   4  13       73.83       77.60      7.78 o 
 -13   4  13       92.66      106.94      4.46 o 
 -12   4  13        1.57        2.11      1.68 o 
 -11   4  13        3.04        2.78      1.61 o 
 -10   4  13       58.58       58.02      4.83 o 
  -9   4  13        6.63        7.16      1.60 o 
  -8   4  13       49.86       48.58      2.02 o 
  -7   4  13      291.34      329.64      6.11 o 
  -6   4  13      333.54      334.02      5.02 o 
  -5   4  13      378.23      372.13      5.77 o 
  -4   4  13      220.70      193.06      7.34 o 
  -3   4  13      445.02      476.20      6.90 o 
  -2   4  13      591.63      598.66      8.51 o 
  -1   4  13       78.20       72.40      2.92 o 
   0   4  13       35.71       22.76      4.31 o 
   1   4  13      454.18      465.46      6.75 o 
   2   4  13       41.24       43.60      4.81 o 
   3   4  13        0.07        0.18      1.35 o 
   4   4  13       85.28       81.25      3.52 o 
   5   4  13        1.05        0.61      1.55 o 
 -12   5  13      106.01      140.39      3.85 o 
 -11   5  13       28.60       28.15      3.01 o 
 -10   5  13       10.92        5.00      1.76 o 
  -9   5  13      175.01      189.60      7.44 o 
  -8   5  13       29.97       24.31      6.08 o 
  -7   5  13      232.28      255.14      5.74 o 
  -6   5  13      119.96      115.71      4.11 o 
  -5   5  13       49.12       52.22      2.97 o 
  -4   5  13       39.03       35.93      2.93 o 
  -3   5  13       37.55       41.57      5.48 o 
  -2   5  13       51.68       53.23      4.85 o 
  -1   5  13        1.05        0.30      0.90 o 
   0   5  13        2.29        1.71      1.05 o 
   1   5  13      117.06      109.37      6.66 o 
   2   5  13        9.26        6.49      1.84 o 
   3   5  13       81.01       72.39      2.40 o 
   4   5  13        0.03        1.18      1.08 o 
 -11   6  13      147.73      159.41      4.26 o 
 -10   6  13        8.14        9.53      1.62 o 
  -9   6  13       84.09       87.50      3.70 o 
  -8   6  13      124.92      130.07      4.64 o 
  -7   6  13        0.27        0.23      1.38 o 
  -6   6  13        2.14        3.26      1.65 o 
  -5   6  13       15.39       13.38      2.99 o 
  -4   6  13      160.16      162.02      6.77 o 
  -3   6  13        2.45        3.20      1.71 o 
  -2   6  13      163.18      167.70      7.50 o 
  -1   6  13      120.31      128.38      5.85 o 
   0   6  13       33.68       28.28      8.24 o 
   1   6  13       30.80       29.66      4.21 o 
   2   6  13       77.64       73.29      4.77 o 
  -8   7  13        7.64        5.14      1.95 o 
  -7   7  13        1.23        1.20      1.63 o 
  -6   7  13       51.90       55.23      6.40 o 
  -5   7  13      873.73     1005.81     12.54 o 
  -4   7  13       29.76       26.86      6.15 o 
  -3   7  13      145.29      161.63      6.51 o 
  -2   7  13      137.26      147.35      4.62 o 
  -1   7  13       19.00       15.25      4.75 o 
 -15   0  14       35.94       40.09      3.06 o 
 -14   0  14       12.42        6.52      4.28 o 
 -13   0  14      339.86      387.16     15.88 o 
 -12   0  14        6.16        6.44      2.26 o 
 -11   0  14      602.22      615.87     10.33 o 
 -10   0  14      173.99      166.53     10.34 o 
  -9   0  14      644.37      688.98     20.50 o 
  -8   0  14      246.88      214.94      7.13 o 
  -7   0  14      196.58      183.08      3.59 o 
  -6   0  14     1991.73     2093.40    127.72 o 
  -5   0  14      308.17      345.05      5.76 o 
  -4   0  14       30.04       29.23      2.85 o 
  -3   0  14       75.29       70.37      4.60 o 
  -2   0  14      436.09      459.08      8.68 o 
  -1   0  14      164.92      156.15      5.79 o 
   0   0  14        7.57        6.02      2.11 o 
   1   0  14     1121.77     1201.29     34.92 o 
   2   0  14       19.06       15.98      2.92 o 
   3   0  14       23.28       16.60      3.47 o 
   4   0  14        0.32       -1.95      3.18 o 
   5   0  14      125.22      127.33      5.12 o 
   6   0  14        9.69        7.23      5.35 o 
 -15   1  14      270.92      311.03      4.48 o 
 -14   1  14        0.19       -0.06      1.21 o 
 -13   1  14       29.53       21.81      4.00 o 
 -12   1  14       43.81       41.22      4.21 o 
 -11   1  14       75.87       71.51      3.04 o 
 -10   1  14      619.71      595.17     19.77 o 
  -9   1  14      108.81       87.16      2.45 o 
  -8   1  14      451.20      438.58      6.87 o 
  -7   1  14      249.69      247.46      3.74 o 
  -6   1  14       10.12       10.22      1.72 o 
  -5   1  14      331.45      348.87      3.90 o 
  -4   1  14       57.09       60.49      1.74 o 
  -3   1  14       35.75       33.43      2.94 o 
  -2   1  14       36.14       32.42      3.05 o 
  -1   1  14       99.90       94.56      2.68 o 
   0   1  14      175.49      179.02      7.56 o 
   1   1  14      244.67      259.21      5.13 o 
   2   1  14       32.84       23.98      4.09 o 
   3   1  14        0.01        2.06      0.84 o 
   4   1  14        0.22        1.05      1.12 o 
   5   1  14       12.62        8.86      3.21 o 
   6   1  14        0.04        0.24      2.99 o 
 -15   2  14       53.47       50.79      3.41 o 
 -14   2  14        7.86        4.94      1.18 o 
 -13   2  14       15.51       15.98      2.24 o 
 -12   2  14        3.88        3.29      1.21 o 
 -11   2  14       32.95       28.43      3.02 o 
 -10   2  14      542.03      559.04      9.72 o 
  -9   2  14      316.16      308.84      5.18 o 
  -8   2  14        0.07        1.39      0.90 o 
  -7   2  14      107.90       99.39      3.40 o 
  -6   2  14        4.18        3.64      1.15 o 
  -5   2  14        1.08        1.66      0.87 o 
  -4   2  14        1.11        1.58      1.28 o 
  -3   2  14      880.01      931.14     17.82 o 
  -2   2  14      492.80      515.19      8.40 o 
  -1   2  14       82.85       76.25      2.10 o 
   0   2  14      271.62      282.61      9.70 o 
   1   2  14        0.02        0.64      1.21 o 
   2   2  14       63.34       64.94      6.04 o 
   3   2  14        4.00        2.97      1.53 o 
   4   2  14        1.38        2.00      1.04 o 
   5   2  14       14.43       10.07      2.52 o 
 -14   3  14        0.23        1.37      1.62 o 
 -13   3  14        6.45        8.01      2.72 o 
 -12   3  14        2.57        2.41      0.90 o 
 -11   3  14      111.24      100.76      3.80 o 
 -10   3  14       13.99        9.25      1.83 o 
  -9   3  14      291.25      295.95      9.82 o 
  -8   3  14        7.55        4.40      1.08 o 
  -7   3  14      118.11      130.35      3.16 o 
  -6   3  14      575.33      610.24      8.67 o 
  -5   3  14       69.58       67.07      1.83 o 
  -4   3  14      553.84      595.59      8.29 o 
  -3   3  14      253.31      258.34      4.82 o 
  -2   3  14       48.96       49.93      2.02 o 
  -1   3  14      250.00      263.56      4.50 o 
   0   3  14       50.50       52.73      3.43 o 
   1   3  14      224.05      225.19      4.17 o 
   2   3  14       11.70        7.40      2.47 o 
   3   3  14        0.55        1.40      0.87 o 
   4   3  14      356.70      370.40     11.41 o 
   5   3  14       27.16       18.10      3.15 o 
 -13   4  14       25.99       23.61      5.62 o 
 -12   4  14      158.96      191.15      3.78 o 
 -11   4  14        9.64        7.56      2.24 o 
 -10   4  14        0.36       -0.92      1.97 o 
  -9   4  14       15.60       15.48      2.89 o 
  -8   4  14        6.67        3.25      0.97 o 
  -7   4  14       57.07       46.70      4.40 o 
  -6   4  14       34.99       26.06      3.43 o 
  -5   4  14       67.97       60.94      2.87 o 
  -4   4  14       54.74       44.38      2.34 o 
  -3   4  14      708.03      743.87      9.30 o 
  -2   4  14        8.90        8.16      2.25 o 
  -1   4  14        5.64        5.23      1.53 o 
   0   4  14       72.55       68.71      4.07 o 
   1   4  14       53.66       45.84      4.04 o 
   2   4  14       62.57       65.93      4.51 o 
   3   4  14       22.58       15.36      4.30 o 
   4   4  14        1.81        1.03      1.00 o 
 -12   5  14      145.45      175.02      3.48 o 
 -11   5  14        7.40        6.70      2.45 o 
 -10   5  14        6.00        4.38      1.84 o 
  -9   5  14        0.07        1.59      1.46 o 
  -8   5  14        0.04        0.85      1.57 o 
  -7   5  14      245.06      252.58     11.06 o 
  -6   5  14        4.74        4.20      1.64 o 
  -5   5  14       28.48       21.02      3.74 o 
  -4   5  14      136.07      134.04      4.93 o 
  -3   5  14       18.93       19.32      3.31 o 
  -2   5  14        2.50        1.85      1.54 o 
  -1   5  14       33.23       28.49      5.90 o 
   0   5  14       19.75       11.82      3.75 o 
   1   5  14       66.06       57.61      2.42 o 
   2   5  14       21.40       12.84      3.14 o 
 -10   6  14      142.53      162.33      4.45 o 
  -9   6  14        8.71        3.57      1.07 o 
  -8   6  14        0.68        2.23      1.07 o 
  -7   6  14        3.32        1.61      1.21 o 
  -6   6  14       43.99       48.26      3.88 o 
  -5   6  14        9.50       12.04      3.15 o 
  -4   6  14      268.27      284.06      9.48 o 
  -3   6  14       14.85       13.73      3.23 o 
  -2   6  14       71.62       66.51      5.18 o 
  -1   6  14       58.33       63.77     10.26 o 
   0   6  14       34.93       39.71     11.20 o 
 -15   1  15       21.40       22.52      3.98 o 
 -14   1  15      190.69      218.47      5.80 o 
 -13   1  15       41.51       40.83      3.22 o 
 -12   1  15       29.56       18.61      3.23 o 
 -11   1  15        3.53        2.83      0.88 o 
 -10   1  15       71.36       73.51      3.64 o 
  -9   1  15        6.52        4.23      1.22 o 
  -8   1  15      469.56      446.77      7.22 o 
  -7   1  15      322.11      337.46      5.76 o 
  -6   1  15      134.72      125.97      2.43 o 
  -5   1  15       82.86       94.70      3.06 o 
  -4   1  15      178.51      188.93      3.19 o 
  -3   1  15        0.78        0.89      0.82 o 
  -2   1  15      153.07      153.89      4.89 o 
  -1   1  15       30.75       27.93      4.39 o 
   0   1  15      256.36      256.74      6.22 o 
   1   1  15       73.99       80.34      3.39 o 
   2   1  15       79.68       84.86      4.82 o 
   3   1  15        1.29        0.67      1.13 o 
   4   1  15      124.95      136.40      3.92 o 
   5   1  15        2.40        1.26      1.91 o 
 -14   2  15        0.36        0.70      1.04 o 
 -13   2  15        0.71        0.06      1.29 o 
 -12   2  15        0.01       -0.81      1.25 o 
 -11   2  15        2.85        2.97      1.11 o 
 -10   2  15       69.18       65.22      3.14 o 
  -9   2  15       82.78       88.94      3.65 o 
  -8   2  15       16.20       13.69      2.34 o 
  -7   2  15       17.85       11.38      1.71 o 
  -6   2  15      236.94      240.18      4.03 o 
  -5   2  15        0.57        0.61      0.84 o 
  -4   2  15      299.23      306.82      6.26 o 
  -3   2  15        6.07        6.35      1.65 o 
  -2   2  15      393.92      426.02      6.14 o 
  -1   2  15      209.69      215.95      3.57 o 
   0   2  15      160.87      169.54      4.11 o 
   1   2  15      100.88      107.22      3.31 o 
   2   2  15      756.80      839.57     30.56 o 
   3   2  15       25.36       18.14      3.11 o 
   4   2  15        3.92        2.39      0.88 o 
 -14   3  15       82.84       85.04      4.25 o 
 -13   3  15        0.28        3.50      1.26 o 
 -12   3  15       15.75        9.48      3.16 o 
 -11   3  15        4.69        2.06      0.83 o 
 -10   3  15       35.93       27.84      3.63 o 
  -9   3  15        0.88        1.63      0.83 o 
  -8   3  15       56.63       50.71      2.16 o 
  -7   3  15       36.07       32.03      3.43 o 
  -6   3  15      203.49      227.28      3.98 o 
  -5   3  15        1.70        1.55      1.10 o 
  -4   3  15       29.35       34.83      2.34 o 
  -3   3  15      342.20      342.27      7.20 o 
  -2   3  15      233.91      242.87      6.97 o 
  -1   3  15       43.02       40.58      4.41 o 
   0   3  15        3.98        2.64      0.96 o 
   1   3  15        5.17        4.39      1.24 o 
   2   3  15       11.96        8.37      2.50 o 
   3   3  15      529.80      594.22      6.70 o 
 -13   4  15        2.36        2.13      1.54 o 
 -12   4  15        7.09        3.35      1.53 o 
 -11   4  15      445.51      548.13      4.91 o 
 -10   4  15        0.18        1.55      1.24 o 
  -9   4  15        2.81        1.32      1.47 o 
  -8   4  15      468.72      499.87      8.14 o 
  -7   4  15       42.46       39.32      2.94 o 
  -6   4  15      284.49      282.94      5.12 o 
  -5   4  15      268.39      299.84      4.49 o 
  -4   4  15      214.21      221.10      4.45 o 
  -3   4  15       96.12       89.50      3.48 o 
  -2   4  15      157.94      163.18      6.02 o 
  -1   4  15      264.63      270.80      8.52 o 
   0   4  15       16.00       14.90      2.85 o 
   1   4  15       10.33        6.85      1.89 o 
   2   4  15       13.00       10.31      2.37 o 
 -11   5  15        4.56        1.61      1.34 o 
 -10   5  15      306.07      375.77      5.31 o 
  -9   5  15       19.64       19.91      3.51 o 
  -8   5  15        4.90        3.02      1.97 o 
  -7   5  15        3.48        1.94      0.79 o 
  -6   5  15        6.36        6.56      2.25 o 
  -5   5  15        4.43        6.02      2.15 o 
  -4   5  15        4.09        2.13      1.82 o 
  -3   5  15       48.22       44.99      5.58 o 
  -2   5  15        0.05        2.57      1.51 o 
  -1   5  15       33.86       20.35      5.03 o 
   0   5  15       41.42       37.28      8.45 o 
   1   5  15        7.62        3.92      1.20 o 
  -8   6  15       23.34       21.09      2.92 o 
  -7   6  15      112.09      123.92      4.35 o 
  -6   6  15       25.58       15.63      4.80 o 
  -5   6  15      197.40      213.59      5.89 o 
  -4   6  15       55.43       53.88      5.55 o 
  -3   6  15       27.74       34.33      8.21 o 
  -2   6  15      124.52      125.14      3.46 o 
 -14   0  16       38.78       37.18     10.11 o 
 -13   0  16      398.79      483.83      5.66 o 
 -12   0  16       66.73       57.50      4.10 o 
 -11   0  16      144.58      146.15      6.33 o 
 -10   0  16        0.01        1.01      1.91 o 
  -9   0  16        0.00        2.10      1.83 o 
  -8   0  16       44.81       44.95      8.97 o 
  -7   0  16      181.18      206.48      4.43 o 
  -6   0  16      463.23      432.62      6.89 o 
  -5   0  16      239.24      240.22      6.04 o 
  -4   0  16      714.57      788.32     12.10 o 
  -3   0  16       44.11       42.73      3.10 o 
  -2   0  16        1.50        1.75      0.94 o 
  -1   0  16        0.01        1.76      1.35 o 
   0   0  16      563.61      614.92     12.38 o 
   1   0  16      298.25      310.10     17.20 o 
   2   0  16      280.53      301.31     13.73 o 
   3   0  16       49.90       38.44     15.26 o 
 -14   1  16      216.19      245.70      3.46 o 
 -13   1  16      113.10      121.96      3.26 o 
 -12   1  16        5.15        3.11      2.00 o 
 -11   1  16       42.88       49.91      4.11 o 
 -10   1  16        2.44        1.85      0.98 o 
  -9   1  16       14.55       16.29      1.98 o 
  -8   1  16       33.55       27.66      3.01 o 
  -7   1  16      220.55      208.19      3.32 o 
  -6   1  16      165.98      178.03      2.72 o 
  -5   1  16     1242.51     1375.69     15.75 o 
  -4   1  16       12.58       10.67      1.68 o 
  -3   1  16      107.65      112.71      2.60 o 
  -2   1  16       44.09       39.74      2.44 o 
  -1   1  16        1.28        1.51      0.91 o 
   0   1  16       67.78       68.43      3.62 o 
   1   1  16      192.59      193.02      6.39 o 
   2   1  16      102.30       97.36      3.79 o 
   3   1  16        8.71        4.20      1.99 o 
 -14   2  16      110.01      117.69      4.26 o 
 -13   2  16      114.18      124.84      2.44 o 
 -12   2  16      118.88      124.71      3.97 o 
 -11   2  16       53.77       46.53      2.65 o 
 -10   2  16        1.51        1.09      1.44 o 
  -9   2  16        3.42        1.78      1.34 o 
  -8   2  16       11.99       11.22      2.42 o 
  -7   2  16       20.79       20.87      2.67 o 
  -6   2  16       29.93       33.25      2.35 o 
  -5   2  16        6.46        5.63      1.44 o 
  -4   2  16        5.21        2.88      1.50 o 
  -3   2  16      163.48      174.31      3.25 o 
  -2   2  16       24.24       24.19      2.02 o 
  -1   2  16       89.31       79.71      4.81 o 
   0   2  16      223.90      235.59      7.46 o 
   1   2  16        0.59        3.91      1.19 o 
   2   2  16        0.55        1.10      1.30 o 
   3   2  16       27.62       17.17      3.92 o 
 -13   3  16      128.33      125.47      6.04 o 
 -12   3  16       83.65       85.26      4.10 o 
 -11   3  16        6.55        5.11      1.34 o 
 -10   3  16        4.09        3.38      1.16 o 
  -9   3  16       72.82       66.38      3.01 o 
  -8   3  16      521.82      561.65      8.44 o 
  -7   3  16       13.56       11.31      1.84 o 
  -6   3  16        1.71        0.89      1.38 o 
  -5   3  16       19.78       22.49      3.20 o 
  -4   3  16       99.38       92.42      2.76 o 
  -3   3  16       75.62       74.56      3.73 o 
  -2   3  16      123.94      127.99      5.49 o 
  -1   3  16       62.40       56.84      3.98 o 
   0   3  16      131.90      127.54      4.35 o 
   1   3  16       13.77        9.61      2.49 o 
   2   3  16       15.23       11.43      3.69 o 
 -12   4  16       65.38       55.18      5.82 o 
 -11   4  16       11.73       13.01      3.40 o 
 -10   4  16       42.56       43.97      5.13 o 
  -9   4  16       97.34      107.57      4.13 o 
  -8   4  16        2.93        1.61      0.97 o 
  -7   4  16       22.89       19.90      3.91 o 
  -6   4  16        4.13        4.69      1.95 o 
  -5   4  16       47.68       32.64      4.62 o 
  -4   4  16      201.28      212.98      6.95 o 
  -3   4  16        0.25        1.78      0.81 o 
  -2   4  16       19.50       18.58      3.29 o 
  -1   4  16      343.83      356.18      5.94 o 
   0   4  16       17.85       16.16      2.89 o 
   1   4  16       16.72       18.89      2.43 o 
 -10   5  16        9.64       14.05      2.70 o 
  -9   5  16       55.88       45.08      5.35 o 
  -8   5  16       32.21       35.16      7.37 o 
  -7   5  16        9.55        3.24      1.49 o 
  -6   5  16      209.43      203.14      8.27 o 
  -5   5  16        0.20        1.57      2.16 o 
  -4   5  16        0.72        0.99      1.90 o 
  -3   5  16       22.86       17.37      4.35 o 
  -2   5  16      291.64      318.21     16.44 o 
  -1   5  16      224.91      251.11      7.83 o 
 -13   1  17        0.49        1.44      1.29 o 
 -12   1  17      270.66      310.86      3.56 o 
 -11   1  17      165.09      180.87      4.94 o 
 -10   1  17      122.48      107.25      3.81 o 
  -9   1  17      222.63      237.63      6.90 o 
  -8   1  17       60.83       60.35      2.38 o 
  -7   1  17       16.02       14.48      2.37 o 
  -6   1  17       59.30       48.55      2.81 o 
  -5   1  17       20.48       18.90      2.27 o 
  -4   1  17      337.35      365.68      8.48 o 
  -3   1  17       53.60       50.59      2.70 o 
  -2   1  17       13.64       11.57      2.03 o 
  -1   1  17       24.98       21.86      3.19 o 
   0   1  17        1.11        1.43      1.13 o 
   1   1  17       23.91       17.52      4.02 o 
   2   1  17      323.79      351.46      9.21 o 
 -13   2  17       36.39       31.56      4.70 o 
 -12   2  17      141.11      165.10      3.76 o 
 -11   2  17       52.43       49.17      3.03 o 
 -10   2  17        0.54        2.13      1.13 o 
  -9   2  17      153.75      165.92      4.98 o 
  -8   2  17        0.02        1.60      1.07 o 
  -7   2  17        0.30        1.06      0.89 o 
  -6   2  17        5.82        3.66      1.24 o 
  -5   2  17       97.72       98.02      3.84 o 
  -4   2  17       48.26       43.53      2.72 o 
  -3   2  17        7.68        7.61      1.40 o 
  -2   2  17       11.69        7.53      1.59 o 
  -1   2  17       43.66       37.01      4.84 o 
   0   2  17      153.90      167.04      4.37 o 
   1   2  17        1.09       -0.45      1.42 o 
 -12   3  17       58.78       66.50      4.55 o 
 -11   3  17       31.84       35.49      4.40 o 
 -10   3  17      101.50       90.37      4.03 o 
  -9   3  17      187.02      200.32      5.75 o 
  -8   3  17       50.73       39.01      4.54 o 
  -7   3  17        0.16        0.42      1.17 o 
  -6   3  17        8.88        5.96      1.39 o 
  -5   3  17       64.12       55.52      3.79 o 
  -4   3  17       56.79       63.97      2.74 o 
  -3   3  17       29.22       23.92      4.59 o 
  -2   3  17        1.64        0.90      1.54 o 
  -1   3  17      119.43      120.17      5.31 o 
   0   3  17       19.04       16.59      3.78 o 
 -10   4  17        5.85        6.21      2.18 o 
  -9   4  17       23.11       13.63      3.24 o 
  -8   4  17        0.75        1.81      1.12 o 
  -7   4  17       59.05       54.51      3.66 o 
  -6   4  17       22.50       16.74      3.71 o 
  -5   4  17       41.27       33.63      8.25 o 
  -4   4  17       24.34       16.56      3.65 o 
  -3   4  17        3.50        3.04      1.61 o 
  -2   4  17        7.13        3.95      1.19 o 
  -1   4  17        9.53        4.09      1.23 o 
  -8   5  17      189.50      202.29     14.49 o 
  -7   5  17        1.61        1.17      3.57 o 
  -6   5  17        0.13        4.18      2.06 o 
  -5   5  17        6.76        4.34      1.53 o 
  -4   5  17       12.05        6.61      2.17 o 
 -12   0  18      194.98      219.76      6.73 o 
 -11   0  18      347.81      382.11     11.60 o 
 -10   0  18       26.88       21.28      5.72 o 
  -9   0  18      227.97      251.85      8.91 o 
  -8   0  18      130.92      117.32      6.56 o 
  -7   0  18        5.00        8.00      2.81 o 
  -6   0  18      374.16      397.00     14.87 o 
  -5   0  18       45.95       43.39      4.57 o 
  -4   0  18       20.92       13.18      2.16 o 
  -3   0  18       30.14       27.15      3.54 o 
  -2   0  18     1073.85     1269.36     63.97 o 
  -1   0  18       21.08       16.84      7.70 o 
   0   0  18      189.27      207.82      6.32 o 
 -12   1  18      214.29      249.50      7.37 o 
 -11   1  18       16.94       10.27      2.94 o 
 -10   1  18       43.73       39.42      2.94 o 
  -9   1  18       53.59       59.23      2.64 o 
  -8   1  18       30.40       28.87      2.79 o 
  -7   1  18       64.90       61.26      2.66 o 
  -6   1  18       19.39       17.91      2.98 o 
  -5   1  18       92.97       89.50      3.02 o 
  -4   1  18        8.16        4.62      1.13 o 
  -3   1  18      435.54      454.73      9.98 o 
  -2   1  18        0.05        0.94      0.93 o 
  -1   1  18        3.55        2.85      1.40 o 
   0   1  18        9.13        5.90      3.80 o 
 -12   2  18        0.48        1.66      0.73 o 
 -11   2  18      109.76      118.70      2.69 o 
 -10   2  18        3.51        1.96      1.29 o 
  -9   2  18        0.04        0.28      0.87 o 
  -8   2  18       81.80       86.27      2.97 o 
  -7   2  18        2.25        2.33      0.83 o 
  -6   2  18      221.32      224.49      5.79 o 
  -5   2  18       16.56       17.11      1.98 o 
  -4   2  18       30.12       22.86      3.33 o 
  -3   2  18      154.97      165.21      3.24 o 
  -2   2  18       68.28       65.71      4.79 o 
  -1   2  18      208.13      213.98      7.61 o 
   0   2  18        0.20        0.69      1.19 o 
 -10   3  18       95.07      105.64      8.41 o 
  -9   3  18      108.14      131.10      4.76 o 
  -8   3  18        0.96        1.66      0.83 o 
  -7   3  18        0.10        1.09      0.88 o 
  -6   3  18       23.52       23.12      3.68 o 
  -5   3  18       11.51       11.91      2.25 o 
  -4   3  18       38.16       27.73      4.12 o 
  -3   3  18       18.03       15.14      2.92 o 
  -2   3  18       25.05       17.78      4.01 o 
  -8   4  18      117.51      119.87      9.66 o 
  -7   4  18       13.51       12.62      3.70 o 
  -6   4  18       56.45       44.52      5.70 o 
  -5   4  18      181.09      179.96      9.43 o 
  -4   4  18       67.95       70.57      4.84 o 
 -11   1  19        0.52        0.46      1.13 o 
 -10   1  19       10.09        9.07      1.81 o 
  -9   1  19        0.03        1.01      1.00 o 
  -8   1  19       83.73       82.46      3.28 o 
  -7   1  19        0.06       -0.65      1.29 o 
  -6   1  19        6.50        4.85      1.32 o 
  -5   1  19      118.94      123.77      3.47 o 
  -4   1  19       77.21       77.03      2.85 o 
  -3   1  19      139.15      137.68      3.14 o 
  -2   1  19        9.66        6.63      2.10 o 
 -10   2  19       28.11       32.88      3.52 o 
  -9   2  19       44.76       39.18      3.65 o 
  -8   2  19       15.98        9.73      2.13 o 
  -7   2  19       34.80       26.27      3.96 o 
  -6   2  19        0.91        2.73      1.20 o 
  -5   2  19       70.95       58.50      4.84 o 
  -4   2  19       80.42       75.05      4.88 o 
  -3   2  19       55.26       55.89      3.06 o 
  -8   3  19       84.61       80.36      4.17 o 
  -7   3  19       60.50       52.14      4.82 o 
  -6   3  19        9.02        4.19      1.33 o 
  -5   3  19       37.04       27.79      5.47 o 
  -8   0  20       13.36       12.06      3.63 o 
  -7   0  20      106.26       89.01     14.60 o 
  -6   0  20      202.42      203.89      6.14 o 
  -7   1  20        0.13        1.45      0.76 o 
                                                 
